# Supplementary material for: Establishing a comprehensive web‐based analysis platform for Nicotiana benthamiana genome and transcriptome
Source: Plant J. 2024 Dec 3;121(1):e17178. doi: 10.1111/tpj.17178 (PMC11712010; doi:10.1111/tpj.17178)
Supplement: Supplementary file 2 — Table S1. Annotation list. Table S2. DEG analysis between buffer control and agroinfiltrated leaves. [file TPJ-121-0-s002.xlsx]

## Sheet: List
Supplementary Tables
Supplementary Table 1.	Annotation list.
Supplementary Table 2.	DEG analysis between buffer control and agroinfiltrated leaves.

## Sheet: Supplementary Table1
Supplementary Table 1. Annotation list
Query	HC/LC/TE	Chr.	Start	Stop	Strand	UniProtKB (DIAMOND sensitive)				vs Araport11 pep (BLASTP)
						ProteinName	Organism	Gene name	Subject	Subject
Nbe.v1.1.chr01g00010.1	HC	Nbe.v1.s00160	144238	152158	+	clathrin interactor EPSIN 3-like isoform X1	Nicotiana tabacum	LOC107793819	tr|A0A1S4A500|A0A1S4A500_TOBAC clathrin interactor EPSIN 3-like isoform X1 OS=Nicotiana tabacum OX=4097 GN=LOC107793819 PE=4 SV=1	AT2G43160.5 | Symbols:no symbol available | no full name available | Chr2:17948884-17953267 FORWARD LENGTH=895
Nbe.v1.1.chr01g00020.1	HC	Nbe.v1.s00160	232530	236454	-	extensin-2-like	Nicotiana tabacum	LOC107759023	tr|A0A1S3WXH3|A0A1S3WXH3_TOBAC extensin-2-like OS=Nicotiana tabacum OX=4097 GN=LOC107759023 PE=4 SV=1	No_hits
Nbe.v1.1.chr01g00030.1	HC	Nbe.v1.s00160	324149	324691	-	Uncharacterized protein	Nicotiana attenuata	A4A49_35776	tr|A0A1J6KI84|A0A1J6KI84_NICAT Uncharacterized protein OS=Nicotiana attenuata OX=49451 GN=A4A49_35776 PE=4 SV=1	No_hits
Nbe.v1.1.chr01g00050.1	HC	Nbe.v1.s00160	369832	370206	-	#	#	#	#	No_hits
Nbe.v1.1.chr01g00060.1	HC	Nbe.v1.s00160	448651	457664	+	CMP-sialic acid transporter 3 isoform X1	Nicotiana sylvestris	LOC104225497	tr|A0A1U7WMW7|A0A1U7WMW7_NICSY CMP-sialic acid transporter 3 isoform X1 OS=Nicotiana sylvestris OX=4096 GN=LOC104225497 PE=3 SV=1	AT3G59360.2 | Symbols:ATUTR6,UTR6 | UDP-GALACTOSE TRANSPORTER 6,UDP-galactose transporter 6 | Chr3:21935826-21939642 REVERSE LENGTH=405
Nbe.v1.1.chr01g00070.1	HC	Nbe.v1.s00160	462437	462790	-	Uncharacterized protein	Nicotiana attenuata	A4A49_65624	tr|A0A1J6L545|A0A1J6L545_NICAT Uncharacterized protein OS=Nicotiana attenuata OX=49451 GN=A4A49_65624 PE=4 SV=1	No_hits
Nbe.v1.1.chr01g00090.1	HC	Nbe.v1.s00160	472942	492230	+	uncharacterized protein LOC107816749	Nicotiana tabacum	LOC107816749	tr|A0A1S4C9Q6|A0A1S4C9Q6_TOBAC uncharacterized protein LOC107816749 OS=Nicotiana tabacum OX=4097 GN=LOC107816749 PE=4 SV=1	AT2G43235.1 | Symbols:no symbol available | no full name available | Chr2:17968910-17970822 REVERSE LENGTH=437
Nbe.v1.1.chr01g00100.1	HC	Nbe.v1.s00160	498336	502026	-	Chitinase-like protein 1	Nicotiana attenuata	CTL1	tr|A0A314LAT8|A0A314LAT8_NICAT Chitinase-like protein 1 OS=Nicotiana attenuata OX=49451 GN=CTL1 PE=4 SV=1	AT1G05850.2 | Symbols:CTL1,HOT2,ERH2,ATCTL1,ELP,ELP1,POM1 | CHITINASE-LIKE PROTEIN 1,POM-POM1,ECTOPIC ROOT HAIR 2,SENSITIVE TO HOT TEMPERATURES 2,ECTOPIC DEPOSITION OF LIGNIN IN PITH,ECTOPIC DEPOSITION OF LIGNIN IN PITH 1 | Chr1:1766833-1768117 REVERSE LENGTH=321
Nbe.v1.1.chr01g00120.1	HC	Nbe.v1.s00160	502763	503005	+	Ring-h2 finger protein atl48	Nicotiana attenuata	ATL48	tr|A0A1J6JW82|A0A1J6JW82_NICAT Ring-h2 finger protein atl48 OS=Nicotiana attenuata OX=49451 GN=ATL48 PE=4 SV=1	AT3G48030.1 | Symbols:no symbol available | no full name available | Chr3:17725410-17727954 REVERSE LENGTH=349
Nbe.v1.1.chr01g00140.1	HC	Nbe.v1.s00160	550261	558223	+	Gem-associated protein 2	Nicotiana attenuata	A4A49_02876	tr|A0A314LB60|A0A314LB60_NICAT Gem-associated protein 2 OS=Nicotiana attenuata OX=49451 GN=A4A49_02876 PE=4 SV=1	AT1G54380.1 | Symbols:GEMIN2 | GEMIN2 | Chr1:20298287-20300899 REVERSE LENGTH=515
Nbe.v1.1.chr01g00170.1	HC	Nbe.v1.s00160	632370	644288	+	Pti1-like tyrosine-protein kinase 3	Nicotiana attenuata	PTI13_1	tr|A0A314LBE2|A0A314LBE2_NICAT Pti1-like tyrosine-protein kinase 3 OS=Nicotiana attenuata OX=49451 GN=PTI13_1 PE=4 SV=1	AT3G59350.3 | Symbols:no symbol available | no full name available | Chr3:21932930-21934883 FORWARD LENGTH=408
Nbe.v1.1.chr01g00180.1	HC	Nbe.v1.s00160	646813	647627	-	uncharacterized protein LOC107792625	Nicotiana tabacum	LOC107792625	tr|A0A1S4A175|A0A1S4A175_TOBAC uncharacterized protein LOC107792625 OS=Nicotiana tabacum OX=4097 GN=LOC107792625 PE=4 SV=1	No_hits
Nbe.v1.1.chr01g00200.1	HC	Nbe.v1.s00160	671889	688353	+	plant UBX domain-containing protein 11-like isoform X2	Nicotiana tabacum	LOC107829692	tr|A0A1S4DHA5|A0A1S4DHA5_TOBAC plant UBX domain-containing protein 11-like isoform X2 OS=Nicotiana tabacum OX=4097 GN=LOC107829692 PE=4 SV=1	AT2G43210.3 | Symbols:no symbol available | no full name available | Chr2:17960942-17963560 FORWARD LENGTH=531
Nbe.v1.1.chr01g00210.1	HC	Nbe.v1.s00160	751896	754275	+	probable basic-leucine zipper transcription factor Q	Nicotiana sylvestris	LOC104246753	tr|A0A1U7YQ06|A0A1U7YQ06_NICSY probable basic-leucine zipper transcription factor Q OS=Nicotiana sylvestris OX=4096 GN=LOC104246753 PE=4 SV=1	No_hits
Nbe.v1.1.chr01g00260.1	HC	Nbe.v1.s00160	787872	789263	-	Galactolipase dongle, chloroplastic	Nicotiana attenuata	DGL_0	tr|A0A314LB36|A0A314LB36_NICAT Galactolipase dongle, chloroplastic OS=Nicotiana attenuata OX=49451 GN=DGL_0 PE=4 SV=1	AT1G05800.1 | Symbols:DGL | DONGLE | Chr1:1741204-1742619 FORWARD LENGTH=471
Nbe.v1.1.chr01g00280.1	HC	Nbe.v1.s00160	854017	855437	-	uncharacterized protein LOC107825659	Nicotiana tabacum	LOC107825659	tr|A0A1S4D3L1|A0A1S4D3L1_TOBAC uncharacterized protein LOC107825659 OS=Nicotiana tabacum OX=4097 GN=LOC107825659 PE=4 SV=1	AT1G05790.4 | Symbols:no symbol available | no full name available | Chr1:1733039-1736596 FORWARD LENGTH=509
Nbe.v1.1.chr01g00290.1	HC	Nbe.v1.s00160	859503	859880	-	uncharacterized protein LOC107825659	Nicotiana tabacum	LOC107825659	tr|A0A1S4D3L1|A0A1S4D3L1_TOBAC uncharacterized protein LOC107825659 OS=Nicotiana tabacum OX=4097 GN=LOC107825659 PE=4 SV=1	No_hits
Nbe.v1.1.chr01g00300.1	HC	Nbe.v1.s00160	904248	909973	-	CRIB domain-containing protein RIC4-like	Nicotiana sylvestris	LOC104219109	tr|A0A1U7VSX3|A0A1U7VSX3_NICSY CRIB domain-containing protein RIC4-like OS=Nicotiana sylvestris OX=4096 GN=LOC104219109 PE=4 SV=1	No_hits
Nbe.v1.1.chr01g00310.1	HC	Nbe.v1.s00160	911687	915502	-	Leucine-rich repeat receptor protein kinase msp1	Nicotiana attenuata	MSP1_1	tr|A0A314LAU7|A0A314LAU7_NICAT Leucine-rich repeat receptor protein kinase msp1 OS=Nicotiana attenuata OX=49451 GN=MSP1_1 PE=3 SV=1	AT5G07280.1 | Symbols:EMS1,EXS | EXCESS MICROSPOROCYTES1,EXTRA SPOROGENOUS CELLS | Chr5:2285088-2288666 FORWARD LENGTH=1192
Nbe.v1.1.chr01g00320.1	HC	Nbe.v1.s00160	920735	924139	-	ABC transporter G family member 6-like	Nicotiana tabacum	LOC107765457	tr|A0A1S3XI76|A0A1S3XI76_TOBAC ABC transporter G family member 6-like OS=Nicotiana tabacum OX=4097 GN=LOC107765457 PE=4 SV=1	AT3G55100.2 | Symbols:ABCG17 | ATP-binding cassette G17 | Chr3:20420352-20422340 REVERSE LENGTH=662
Nbe.v1.1.chr01g00330.1	HC	Nbe.v1.s00160	931411	933247	+	glycine-rich RNA-binding protein 10-like isoform X1	Nicotiana tabacum	LOC107824403	tr|A0A1S4CZN3|A0A1S4CZN3_TOBAC glycine-rich RNA-binding protein 10-like isoform X1 OS=Nicotiana tabacum OX=4097 GN=LOC107824403 PE=4 SV=1	No_hits
Nbe.v1.1.chr01g00370.1	HC	Nbe.v1.s00160	1003431	1009074	+	U11/U12 small nuclear ribonucleoprotein 35 kDa protein	Nicotiana tabacum	LOC107818304	tr|A0A1S4CF88|A0A1S4CF88_TOBAC U11/U12 small nuclear ribonucleoprotein 35 kDa protein OS=Nicotiana tabacum OX=4097 GN=LOC107818304 PE=4 SV=1	AT2G43370.1 | Symbols:no symbol available | no full name available | Chr2:18013431-18015376 FORWARD LENGTH=333
Nbe.v1.1.chr01g00380.1	HC	Nbe.v1.s00160	1043690	1058698	-	Fanconi-associated nuclease	Nicotiana sylvestris	LOC104215830	tr|A0A1U7VNY9|A0A1U7VNY9_NICSY Fanconi-associated nuclease OS=Nicotiana sylvestris OX=4096 GN=LOC104215830 PE=3 SV=1	AT1G48360.2 | Symbols:FAN1 | Fanconi/FANCD2 associ- ated nuclease I | Chr1:17868661-17872946 FORWARD LENGTH=891
Nbe.v1.1.chr01g00390.1	HC	Nbe.v1.s00160	1058752	1060309	-	Fanconi-associated nuclease	Nicotiana tabacum	LOC107818303	tr|A0A1S4CF18|A0A1S4CF18_TOBAC Fanconi-associated nuclease OS=Nicotiana tabacum OX=4097 GN=LOC107818303 PE=3 SV=1	No_hits
Nbe.v1.1.chr01g00400.1	HC	Nbe.v1.s00160	1082007	1084905	-	Ribosome biogenesis protein NSA2 homolog	Nicotiana tabacum	LOC107772937	tr|A0A1S3Y752|A0A1S3Y752_TOBAC Ribosome biogenesis protein NSA2 homolog OS=Nicotiana tabacum OX=4097 GN=LOC107772937 PE=3 SV=1	AT5G06360.1 | Symbols:no symbol available | no full name available | Chr5:1944835-1946512 FORWARD LENGTH=260
Nbe.v1.1.chr01g00420.1	HC	Nbe.v1.s00160	1131344	1139285	+	uncharacterized WD repeat-containing protein C2A9.03-like	Nicotiana tabacum	LOC107813762	tr|A0A1S4C070|A0A1S4C070_TOBAC uncharacterized WD repeat-containing protein C2A9.03-like OS=Nicotiana tabacum OX=4097 GN=LOC107813762 PE=4 SV=1	AT5G56190.6 | Symbols:no symbol available | no full name available | Chr5:22742654-22744909 FORWARD LENGTH=447
Nbe.v1.1.chr01g00440.1	HC	Nbe.v1.s00160	1235144	1238568	+	probably inactive leucine-rich repeat receptor-like protein kinase At3g28040	Nicotiana sylvestris	LOC104217415	tr|A0A1U7VHY4|A0A1U7VHY4_NICSY probably inactive leucine-rich repeat receptor-like protein kinase At3g28040 OS=Nicotiana sylvestris OX=4096 GN=LOC104217415 PE=3 SV=1	AT3G28040.1 | Symbols:no symbol available | no full name available | Chr3:10435139-10438268 FORWARD LENGTH=1016
Nbe.v1.1.chr01g00450.1	HC	Nbe.v1.s00160	1239312	1246439	-	Eukaryotic translation initiation factor 3 subunit H	Nicotiana tabacum	LOC107828315	tr|A0A1S4DCB4|A0A1S4DCB4_TOBAC Eukaryotic translation initiation factor 3 subunit H OS=Nicotiana tabacum OX=4097 GN=LOC107828315 PE=3 SV=1	AT1G10840.1 | Symbols:TIF3H1 | translation initiation factor 3 subunit H1 | Chr1:3607885-3610299 REVERSE LENGTH=337
Nbe.v1.1.chr01g00460.1	HC	Nbe.v1.s00160	1273322	1277001	-	probable polygalacturonase At1g80170	Nicotiana tabacum	LOC107789394	tr|A0A1S3ZQU2|A0A1S3ZQU2_TOBAC probable polygalacturonase At1g80170 OS=Nicotiana tabacum OX=4097 GN=LOC107789394 PE=3 SV=1	AT1G23460.2 | Symbols:no symbol available | no full name available | Chr1:8327454-8329622 FORWARD LENGTH=436
Nbe.v1.1.chr01g00510.1	HC	Nbe.v1.s00160	1385156	1407877	-	histone-lysine N-methyltransferase ATX2-like	Nicotiana sylvestris	LOC104247965	tr|A0A1U7YH19|A0A1U7YH19_NICSY histone-lysine N-methyltransferase ATX2-like OS=Nicotiana sylvestris OX=4096 GN=LOC104247965 PE=3 SV=1	AT1G05830.4 | Symbols:ATX2,SDG30 | SET DOMAIN PROTEIN 30,trithorax-like protein 2 | Chr1:1754452-1761225 FORWARD LENGTH=1083
Nbe.v1.1.chr01g00550.1	HC	Nbe.v1.s00160	1580812	1593604	+	probable importin-7 homolog	Nicotiana sylvestris	LOC104242680	tr|A0A1U7Y280|A0A1U7Y280_NICSY probable importin-7 homolog OS=Nicotiana sylvestris OX=4096 GN=LOC104242680 PE=4 SV=1	AT2G31660.1 | Symbols:EMA1,SAD2,URM9 | enhanced miRNA activity 1,SUPER SENSITIVE TO ABA AND DROUGHT2,UNARMED 9 | Chr2:13464519-13471353 FORWARD LENGTH=1040
Nbe.v1.1.chr01g00560.1	HC	Nbe.v1.s00160	1611539	1620091	+	Atp-dependent dna helicase 2 subunit ku70	Nicotiana attenuata	KU70	tr|A0A1J6L281|A0A1J6L281_NICAT Atp-dependent dna helicase 2 subunit ku70 OS=Nicotiana attenuata OX=49451 GN=KU70 PE=3 SV=1	AT1G16970.1 | Symbols:ATKU70,KU70 | ARABIDOPSIS THALIANA KU70 HOMOLOG,KU70 homolog | Chr1:5801159-5805724 REVERSE LENGTH=621
Nbe.v1.1.chr01g00570.1	HC	Nbe.v1.s00160	1636634	1638453	-	Dna polymerase zeta processivity subunit	Nicotiana attenuata	REV7	tr|A0A1J6KSW2|A0A1J6KSW2_NICAT Dna polymerase zeta processivity subunit OS=Nicotiana attenuata OX=49451 GN=REV7 PE=4 SV=1	AT1G16590.1 | Symbols:ATREV7,REV7 | | Chr1:5673886-5674890 FORWARD LENGTH=215
Nbe.v1.1.chr01g00580.1	HC	Nbe.v1.s00160	1639431	1640510	-	protein ROOT PRIMORDIUM DEFECTIVE 1 isoform X1	Nicotiana sylvestris	LOC104228041	tr|A0A1U7WN64|A0A1U7WN64_NICSY protein ROOT PRIMORDIUM DEFECTIVE 1 isoform X1 OS=Nicotiana sylvestris OX=4096 GN=LOC104228041 PE=4 SV=1	AT1G79120.2 | Symbols:no symbol available | no full name available | Chr1:29767314-29768555 REVERSE LENGTH=413
Nbe.v1.1.chr01g00590.1	HC	Nbe.v1.s00160	1674410	1677794	-	putative late blight resistance protein homolog R1B-12	Nicotiana tabacum	LOC107799218	tr|A0A1S4AMC4|A0A1S4AMC4_TOBAC putative late blight resistance protein homolog R1B-12 OS=Nicotiana tabacum OX=4097 GN=LOC107799218 PE=4 SV=1	AT3G46530.1 | Symbols:RPP13 | RECOGNITION OF PERONOSPORA PARASITICA 13 | Chr3:17130739-17133246 REVERSE LENGTH=835
Nbe.v1.1.chr01g00600.1	HC	Nbe.v1.s00160	1680532	1692687	-	signal peptide peptidase-like 5	Nicotiana tabacum	LOC107799219	tr|A0A1S4AMF4|A0A1S4AMF4_TOBAC signal peptide peptidase-like 5 OS=Nicotiana tabacum OX=4097 GN=LOC107799219 PE=3 SV=1	AT1G05820.1 | Symbols:ATSPPL5,SPPL5 | SIGNAL PEPTIDE PEPTIDASE-LIKE 5,ARABIDOPSIS THALIANA SIGNAL PEPTIDE PEPTIDASE-LIKE 5 | Chr1:1749776-1753767 FORWARD LENGTH=536
Nbe.v1.1.chr01g00610.1	HC	Nbe.v1.s00160	1706243	1709683	+	pirin-like protein	Nicotiana tabacum	LOC107763309	tr|A0A1S3XBZ3|A0A1S3XBZ3_TOBAC pirin-like protein OS=Nicotiana tabacum OX=4097 GN=LOC107763309 PE=3 SV=1	AT2G43120.1 | Symbols:PRN2 | PIRIN2 | Chr2:17927339-17928871 FORWARD LENGTH=321
Nbe.v1.1.chr01g00630.1	HC	Nbe.v1.s00160	1721084	1724961	-	ras-related protein RABA5c-like	Nicotiana tabacum	LOC107764506	tr|A0A1S3XFM7|A0A1S3XFM7_TOBAC ras-related protein RABA5c-like OS=Nicotiana tabacum OX=4097 GN=LOC107764506 PE=4 SV=1	AT2G31680.1 | Symbols:AtRABA5d,RABA5d | RAB GTPase homolog A5D | Chr2:13473781-13474957 REVERSE LENGTH=219
Nbe.v1.1.chr01g00640.1	HC	Nbe.v1.s00160	1739336	1741827	-	Pirin-like protein	Nicotiana attenuata	PIRL_2	tr|A0A1J6KIY1|A0A1J6KIY1_NICAT Pirin-like protein OS=Nicotiana attenuata OX=49451 GN=PIRL_2 PE=3 SV=1	AT2G43120.1 | Symbols:PRN2 | PIRIN2 | Chr2:17927339-17928871 FORWARD LENGTH=321
Nbe.v1.1.chr01g00650.1	HC	Nbe.v1.s00160	1770955	1773461	-	Pirin-like protein	Nicotiana tabacum	LOC107759024	tr|A0A097BTY6|A0A097BTY6_TOBAC Pirin-like protein OS=Nicotiana tabacum OX=4097 GN=LOC107759024 PE=2 SV=1	AT2G43120.1 | Symbols:PRN2 | PIRIN2 | Chr2:17927339-17928871 FORWARD LENGTH=321
Nbe.v1.1.chr01g00660.1	HC	Nbe.v1.s00160	1778846	1779367	+	Uncharacterized protein (Fragment)	Nicotiana attenuata	A4A49_59434	tr|A0A1J6JT26|A0A1J6JT26_NICAT Uncharacterized protein (Fragment) OS=Nicotiana attenuata OX=49451 GN=A4A49_59434 PE=4 SV=1	No_hits
Nbe.v1.1.chr01g00670.1	HC	Nbe.v1.s00160	1784240	1787444	+	Metacaspase type II (Fragment)	Nicotiana benthamiana	-	tr|Q20KN2|Q20KN2_NICBE Metacaspase type II (Fragment) OS=Nicotiana benthamiana OX=4100 PE=2 SV=1	AT1G79340.1 | Symbols:AtMC4,AtMCP2d,MC4,MCP2d | metacaspase 2d,metacaspase 4 | Chr1:29842849-29844368 FORWARD LENGTH=418
Nbe.v1.1.chr01g00680.1	HC	Nbe.v1.s00160	1801289	1809219	-	putative late blight resistance protein homolog R1B-16	Nicotiana sylvestris	LOC104231300	tr|A0A1U7X7X2|A0A1U7X7X2_NICSY putative late blight resistance protein homolog R1B-16 OS=Nicotiana sylvestris OX=4096 GN=LOC104231300 PE=4 SV=1	AT3G46730.1 | Symbols:no symbol available | no full name available | Chr3:17213069-17215612 REVERSE LENGTH=847
Nbe.v1.1.chr01g00690.1	HC	Nbe.v1.s00160	1823770	1824561	-	putative late blight resistance protein homolog R1B-16	Nicotiana sylvestris	LOC104231300	tr|A0A1U7X7X2|A0A1U7X7X2_NICSY putative late blight resistance protein homolog R1B-16 OS=Nicotiana sylvestris OX=4096 GN=LOC104231300 PE=4 SV=1	AT1G53350.1 | Symbols:no symbol available | no full name available | Chr1:19903899-19906912 FORWARD LENGTH=906
Nbe.v1.1.chr01g00700.1	HC	Nbe.v1.s00160	1841183	1845014	-	putative late blight resistance protein homolog R1B-16	Nicotiana sylvestris	LOC104231300	tr|A0A1U7X7X2|A0A1U7X7X2_NICSY putative late blight resistance protein homolog R1B-16 OS=Nicotiana sylvestris OX=4096 GN=LOC104231300 PE=4 SV=1	AT3G46730.1 | Symbols:no symbol available | no full name available | Chr3:17213069-17215612 REVERSE LENGTH=847
Nbe.v1.1.chr01g00720.1	HC	Nbe.v1.s00160	1885432	1889884	-	putative late blight resistance protein homolog R1B-16	Nicotiana sylvestris	LOC104231300	tr|A0A1U7X7X2|A0A1U7X7X2_NICSY putative late blight resistance protein homolog R1B-16 OS=Nicotiana sylvestris OX=4096 GN=LOC104231300 PE=4 SV=1	AT3G46710.1 | Symbols:no symbol available | no full name available | Chr3:17206489-17209032 REVERSE LENGTH=847
Nbe.v1.1.chr01g00730.1	HC	Nbe.v1.s00160	1891528	1895060	+	probable protein arginine N-methyltransferase 1	Nicotiana tabacum	LOC107794095	tr|A0A1S4A614|A0A1S4A614_TOBAC probable protein arginine N-methyltransferase 1 OS=Nicotiana tabacum OX=4097 GN=LOC107794095 PE=4 SV=1	AT4G29510.1 | Symbols:ATPRMT11,PRMT11,PRMT1B,ATPRMT1B | ARABIDOPSIS THALIANA PROTEIN ARGININE METHYLTRANSFERASE 1B,ARABIDOPSIS THALIANA ARGININE METHYLTRANSFERASE 11,PROTEIN ARGININE METHYLTRANSFERASE 1B,arginine methyltransferase 11 | Chr4:14491739-14493752 FORWARD LENGTH=390
Nbe.v1.1.chr01g00740.1	HC	Nbe.v1.s00160	1895087	1898804	-	putative late blight resistance protein homolog R1B-16	Nicotiana sylvestris	LOC104231300	tr|A0A1U7X7X2|A0A1U7X7X2_NICSY putative late blight resistance protein homolog R1B-16 OS=Nicotiana sylvestris OX=4096 GN=LOC104231300 PE=4 SV=1	AT3G46730.1 | Symbols:no symbol available | no full name available | Chr3:17213069-17215612 REVERSE LENGTH=847
Nbe.v1.1.chr01g00750.1	HC	Nbe.v1.s00160	1953563	1953907	-	Transcription termination factor mterf15, mitochondrial	Nicotiana attenuata	MTERF15_0	tr|A0A314LA47|A0A314LA47_NICAT Transcription termination factor mterf15, mitochondrial OS=Nicotiana attenuata OX=49451 GN=MTERF15_0 PE=3 SV=1	AT1G74120.1 | Symbols:mTERF15 | mitochondrial transcription termination factor 15 | Chr1:27871923-27873260 REVERSE LENGTH=445
Nbe.v1.1.chr01g00760.1	HC	Nbe.v1.s00160	1954433	1954795	-	60S ribosomal protein L31-like	Nicotiana tabacum	LOC107794303	tr|A0A1S4A6K0|A0A1S4A6K0_TOBAC 60S ribosomal protein L31-like OS=Nicotiana tabacum OX=4097 GN=LOC107794303 PE=3 SV=1	AT2G19740.1 | Symbols:no symbol available | no full name available | Chr2:8513577-8514346 FORWARD LENGTH=119
Nbe.v1.1.chr01g00770.1	HC	Nbe.v1.s00160	1954943	1955383	-	uncharacterized protein LOC107761620	Nicotiana tabacum	LOC107761620	tr|A0A1S3X5T4|A0A1S3X5T4_TOBAC uncharacterized protein LOC107761620 OS=Nicotiana tabacum OX=4097 GN=LOC107761620 PE=3 SV=1	AT1G74120.1 | Symbols:mTERF15 | mitochondrial transcription termination factor 15 | Chr1:27871923-27873260 REVERSE LENGTH=445
Nbe.v1.1.chr01g00780.1	HC	Nbe.v1.s00160	1958093	1961776	+	No_hits	#	#	No_hits	No_hits
Nbe.v1.1.chr01g00790.1	HC	Nbe.v1.s00160	1983290	1983749	-	dCTP pyrophosphatase 1	Nicotiana attenuata	A4A49_42558	tr|A0A1J6K9R4|A0A1J6K9R4_NICAT dCTP pyrophosphatase 1 OS=Nicotiana attenuata OX=49451 GN=A4A49_42558 PE=4 SV=1	AT3G25400.1 | Symbols:no symbol available | no full name available | Chr3:9213236-9214144 FORWARD LENGTH=141
Nbe.v1.1.chr01g00800.1	HC	Nbe.v1.s00160	2011108	2011591	-	dCTP pyrophosphatase 1	Nicotiana attenuata	A4A49_42558	tr|A0A1J6K9R4|A0A1J6K9R4_NICAT dCTP pyrophosphatase 1 OS=Nicotiana attenuata OX=49451 GN=A4A49_42558 PE=4 SV=1	AT3G25400.1 | Symbols:no symbol available | no full name available | Chr3:9213236-9214144 FORWARD LENGTH=141
Nbe.v1.1.chr01g00810.1	HC	Nbe.v1.s00160	2032237	2036990	-	auxin-induced protein PCNT115	Nicotiana tabacum	LOC107816763	tr|A0A1S4CA29|A0A1S4CA29_TOBAC auxin-induced protein PCNT115 OS=Nicotiana tabacum OX=4097 GN=LOC107816763 PE=4 SV=1	AT1G60710.1 | Symbols:ATB2 | | Chr1:22355073-22356627 REVERSE LENGTH=345
Nbe.v1.1.chr01g00820.1	HC	Nbe.v1.s00160	2047691	2050493	+	auxin-induced protein PCNT115-like	Nicotiana tabacum	LOC107772005	tr|A0A1S3Y491|A0A1S3Y491_TOBAC auxin-induced protein PCNT115-like OS=Nicotiana tabacum OX=4097 GN=LOC107772005 PE=4 SV=1	AT1G60710.1 | Symbols:ATB2 | | Chr1:22355073-22356627 REVERSE LENGTH=345
Nbe.v1.1.chr01g00830.1	HC	Nbe.v1.s00160	2052410	2055826	+	auxin-induced protein PCNT115-like isoform X1	Nicotiana tabacum	LOC107775052	tr|A0A1S3YD91|A0A1S3YD91_TOBAC auxin-induced protein PCNT115-like isoform X1 OS=Nicotiana tabacum OX=4097 GN=LOC107775052 PE=4 SV=1	AT1G60730.2 | Symbols:no symbol available | no full name available | Chr1:22359346-22360082 REVERSE LENGTH=183
Nbe.v1.1.chr01g00840.1	HC	Nbe.v1.s00160	2062515	2067980	-	Uncharacterized protein	Nicotiana attenuata	A4A49_15976	tr|A0A314KRX8|A0A314KRX8_NICAT Uncharacterized protein OS=Nicotiana attenuata OX=49451 GN=A4A49_15976 PE=4 SV=1	AT4G25315.2 | Symbols:no symbol available | no full name available | Chr4:12951659-12952834 REVERSE LENGTH=108
Nbe.v1.1.chr01g00850.1	HC	Nbe.v1.s00160	2104006	2118206	-	transcription factor bHLH128-like isoform X2	Nicotiana tabacum	LOC107808991	tr|A0A1S4BJN9|A0A1S4BJN9_TOBAC transcription factor bHLH128-like isoform X2 OS=Nicotiana tabacum OX=4097 GN=LOC107808991 PE=4 SV=1	AT1G05805.1 | Symbols:AKS2 | ABA-responsive kinase substrate 2 | Chr1:1744843-1747427 FORWARD LENGTH=362
Nbe.v1.1.chr01g00870.1	HC	Nbe.v1.s00160	2137814	2139402	-	Voltage-gated hydrogen channel 1	Nicotiana attenuata	A4A49_40237	tr|A0A1J6JTS1|A0A1J6JTS1_NICAT Voltage-gated hydrogen channel 1 OS=Nicotiana attenuata OX=49451 GN=A4A49_40237 PE=4 SV=1	AT1G10800.2 | Symbols:no symbol available | no full name available | Chr1:3598158-3598868 REVERSE LENGTH=236
Nbe.v1.1.chr01g00880.1	HC	Nbe.v1.s00160	2142020	2144918	+	uncharacterized protein LOC107823184	Nicotiana tabacum	LOC107823184	tr|A0A1S4CVL1|A0A1S4CVL1_TOBAC uncharacterized protein LOC107823184 OS=Nicotiana tabacum OX=4097 GN=LOC107823184 PE=3 SV=1	AT1G05510.1 | Symbols:OBAP1a | Oil Body-Associated Protein 1a | Chr1:1629527-1630690 FORWARD LENGTH=241
Nbe.v1.1.chr01g00890.1	HC	Nbe.v1.s00160	2145796	2147165	-	probable aldo-keto reductase 2	Nicotiana tabacum	LOC107823183	tr|A0A1S4CVX4|A0A1S4CVX4_TOBAC probable aldo-keto reductase 2 OS=Nicotiana tabacum OX=4097 GN=LOC107823183 PE=4 SV=1	AT1G60690.1 | Symbols:no symbol available | no full name available | Chr1:22349892-22351668 REVERSE LENGTH=345
Nbe.v1.1.chr01g00900.1	HC	Nbe.v1.s00160	2162683	2172103	-	probable aldo-keto reductase 2	Nicotiana tabacum	LOC107767025	tr|A0A1S3XNC3|A0A1S3XNC3_TOBAC probable aldo-keto reductase 2 OS=Nicotiana tabacum OX=4097 GN=LOC107767025 PE=4 SV=1	AT1G60690.1 | Symbols:no symbol available | no full name available | Chr1:22349892-22351668 REVERSE LENGTH=345
Nbe.v1.1.chr01g00920.1	HC	Nbe.v1.s00160	2195035	2200357	+	Macpf domain-containing protein	Nicotiana attenuata	A4A49_27094	tr|A0A1J6ITX5|A0A1J6ITX5_NICAT Macpf domain-containing protein OS=Nicotiana attenuata OX=49451 GN=A4A49_27094 PE=4 SV=1	AT4G24290.3 | Symbols:no symbol available | no full name available | Chr4:12594856-12597815 FORWARD LENGTH=606
Nbe.v1.1.chr01g00930.1	HC	Nbe.v1.s00160	2200964	2201926	-	uncharacterized protein LOC107796164	Nicotiana tabacum	LOC107796164	tr|A0A1S4ACQ6|A0A1S4ACQ6_TOBAC uncharacterized protein LOC107796164 OS=Nicotiana tabacum OX=4097 GN=LOC107796164 PE=4 SV=1	AT5G04700.1 | Symbols:no symbol available | no full name available | Chr5:1354240-1356754 REVERSE LENGTH=669
Nbe.v1.1.chr01g00940.1	HC	Nbe.v1.s00160	2207666	2209270	-	uncharacterized protein LOC107819433	Nicotiana tabacum	LOC107819433	tr|A0A1S4CIN5|A0A1S4CIN5_TOBAC uncharacterized protein LOC107819433 OS=Nicotiana tabacum OX=4097 GN=LOC107819433 PE=4 SV=1	No_hits
Nbe.v1.1.chr01g00950.1	HC	Nbe.v1.s00160	2216283	2220540	-	protein ACCELERATED CELL DEATH 6-like	Nicotiana tabacum	LOC107819432	tr|A0A1S4CIJ1|A0A1S4CIJ1_TOBAC protein ACCELERATED CELL DEATH 6-like OS=Nicotiana tabacum OX=4097 GN=LOC107819432 PE=4 SV=1	AT3G18670.2 | Symbols:no symbol available | no full name available | Chr3:6424135-6426471 REVERSE LENGTH=653
Nbe.v1.1.chr01g00960.1	HC	Nbe.v1.s00160	2230249	2230851	-	phosphoglucan, water dikinase, chloroplastic-like	Nicotiana tabacum	LOC107796167	tr|A0A1S4ACQ9|A0A1S4ACQ9_TOBAC phosphoglucan, water dikinase, chloroplastic-like OS=Nicotiana tabacum OX=4097 GN=LOC107796167 PE=3 SV=1	AT5G26570.1 | Symbols:ATGWD3,OK1,PWD | PHOSPHOGLUCAN WATER DIKINASE | Chr5:9261580-9267526 FORWARD LENGTH=1196
Nbe.v1.1.chr01g00970.1	HC	Nbe.v1.s00160	2231059	2239364	-	phosphoglucan, water dikinase, chloroplastic	Nicotiana sylvestris	LOC104227331	tr|A0A1U7WGS7|A0A1U7WGS7_NICSY phosphoglucan, water dikinase, chloroplastic OS=Nicotiana sylvestris OX=4096 GN=LOC104227331 PE=3 SV=1	AT5G26570.1 | Symbols:ATGWD3,OK1,PWD | PHOSPHOGLUCAN WATER DIKINASE | Chr5:9261580-9267526 FORWARD LENGTH=1196
Nbe.v1.1.chr01g00980.1	HC	Nbe.v1.s00160	2240031	2241462	-	phosphoglucan, water dikinase, chloroplastic	Nicotiana sylvestris	LOC104227331	tr|A0A1U7WGS7|A0A1U7WGS7_NICSY phosphoglucan, water dikinase, chloroplastic OS=Nicotiana sylvestris OX=4096 GN=LOC104227331 PE=3 SV=1	AT5G26570.2 | Symbols:ATGWD3,OK1,PWD | PHOSPHOGLUCAN WATER DIKINASE | Chr5:9261580-9266463 FORWARD LENGTH=865
Nbe.v1.1.chr01g00990.1	HC	Nbe.v1.s00160	2253599	2253853	+	uncharacterized protein LOC107822879	Nicotiana tabacum	LOC107822879	tr|A0A1S4CVB5|A0A1S4CVB5_TOBAC uncharacterized protein LOC107822879 OS=Nicotiana tabacum OX=4097 GN=LOC107822879 PE=4 SV=1	AT5G11700.1 | Symbols:no symbol available | no full name available | Chr5:3762961-3771123 REVERSE LENGTH=1419
Nbe.v1.1.chr01g01010.1	HC	Nbe.v1.s00160	2322493	2324096	-	uncharacterized protein LOC104245105	Nicotiana sylvestris	LOC104245105	tr|A0A1U7YAK4|A0A1U7YAK4_NICSY uncharacterized protein LOC104245105 OS=Nicotiana sylvestris OX=4096 GN=LOC104245105 PE=4 SV=1	No_hits
Nbe.v1.1.chr01g01020.1	HC	Nbe.v1.s00160	2355288	2357438	-	7-ethoxycoumarin o-deethylase	Nicotiana attenuata	CYP76B1_5	tr|A0A1J6I9X1|A0A1J6I9X1_NICAT 7-ethoxycoumarin o-deethylase OS=Nicotiana attenuata OX=49451 GN=CYP76B1_5 PE=3 SV=1	AT2G45570.1 | Symbols:CYP76C2 | "cytochrome P450, family 76, subfamily C, polypeptide 2" | Chr2:18779935-18781922 REVERSE LENGTH=512
Nbe.v1.1.chr01g01030.1	HC	Nbe.v1.s00160	2370825	2371199	+	geraniol 8-hydroxylase-like	Nicotiana tabacum	LOC107797223	tr|A0A1S4AGN0|A0A1S4AGN0_TOBAC geraniol 8-hydroxylase-like OS=Nicotiana tabacum OX=4097 GN=LOC107797223 PE=3 SV=1	AT3G61040.2 | Symbols:CYP76C7 | "cytochrome P450, family 76, subfamily C, polypeptide 7" | Chr3:22594532-22596125 REVERSE LENGTH=395
Nbe.v1.1.chr01g01040.1	HC	Nbe.v1.s00160	2384670	2387774	-	auxin-induced protein PCNT115-like	Nicotiana tabacum	LOC107772004	tr|A0A1S3Y490|A0A1S3Y490_TOBAC auxin-induced protein PCNT115-like OS=Nicotiana tabacum OX=4097 GN=LOC107772004 PE=4 SV=1	AT1G60690.1 | Symbols:no symbol available | no full name available | Chr1:22349892-22351668 REVERSE LENGTH=345
Nbe.v1.1.chr01g01050.1	HC	Nbe.v1.s00160	2388661	2388924	-	DnaJ homologue subfamily C member 28 conserved domain-containing protein	Nicotiana attenuata	A4A49_23363	tr|A0A314KKN2|A0A314KKN2_NICAT DnaJ homologue subfamily C member 28 conserved domain-containing protein OS=Nicotiana attenuata OX=49451 GN=A4A49_23363 PE=4 SV=1	No_hits
Nbe.v1.1.chr01g01060.1	HC	Nbe.v1.s00160	2389732	2392532	-	auxin-induced protein PCNT115-like	Nicotiana tabacum	LOC107772005	tr|A0A1S3Y491|A0A1S3Y491_TOBAC auxin-induced protein PCNT115-like OS=Nicotiana tabacum OX=4097 GN=LOC107772005 PE=4 SV=1	AT1G60710.1 | Symbols:ATB2 | | Chr1:22355073-22356627 REVERSE LENGTH=345
Nbe.v1.1.chr01g01080.1	HC	Nbe.v1.s00160	2498817	2509494	+	auxin-induced protein PCNT115-like	Nicotiana tabacum	LOC107764954	tr|A0A1S3XH43|A0A1S3XH43_TOBAC auxin-induced protein PCNT115-like OS=Nicotiana tabacum OX=4097 GN=LOC107764954 PE=4 SV=1	AT1G60710.1 | Symbols:ATB2 | | Chr1:22355073-22356627 REVERSE LENGTH=345
Nbe.v1.1.chr01g01100.1	HC	Nbe.v1.s00160	2545867	2548326	+	dCTP pyrophosphatase 1	Nicotiana tabacum	LOC107819551	tr|A0A1S4CJH2|A0A1S4CJH2_TOBAC dCTP pyrophosphatase 1 OS=Nicotiana tabacum OX=4097 GN=LOC107819551 PE=4 SV=1	AT3G25400.1 | Symbols:no symbol available | no full name available | Chr3:9213236-9214144 FORWARD LENGTH=141
Nbe.v1.1.chr01g01110.1	HC	Nbe.v1.s00160	2562563	2566247	+	putative late blight resistance protein homolog R1B-16	Nicotiana sylvestris	LOC104231300	tr|A0A1U7X7X2|A0A1U7X7X2_NICSY putative late blight resistance protein homolog R1B-16 OS=Nicotiana sylvestris OX=4096 GN=LOC104231300 PE=4 SV=1	AT3G46730.1 | Symbols:no symbol available | no full name available | Chr3:17213069-17215612 REVERSE LENGTH=847
Nbe.v1.1.chr01g01130.1	HC	Nbe.v1.s00160	2570203	2572398	+	putative late blight resistance protein homolog R1B-16	Nicotiana sylvestris	LOC104231300	tr|A0A1U7X7X2|A0A1U7X7X2_NICSY putative late blight resistance protein homolog R1B-16 OS=Nicotiana sylvestris OX=4096 GN=LOC104231300 PE=4 SV=1	AT3G46730.1 | Symbols:no symbol available | no full name available | Chr3:17213069-17215612 REVERSE LENGTH=847
Nbe.v1.1.chr01g01140.1	HC	Nbe.v1.s00160	2585304	2592645	+	putative late blight resistance protein homolog R1B-17	Nicotiana tabacum	LOC107805588	tr|A0A1S4B8M6|A0A1S4B8M6_TOBAC putative late blight resistance protein homolog R1B-17 OS=Nicotiana tabacum OX=4097 GN=LOC107805588 PE=4 SV=1	No_hits
Nbe.v1.1.chr01g01160.1	HC	Nbe.v1.s00160	2596960	2597692	+	No_hits	#	#	No_hits	No_hits
Nbe.v1.1.chr01g01190.1	HC	Nbe.v1.s00160	2650711	2653947	+	transcription factor bHLH62-like	Nicotiana tabacum	LOC107764585	tr|A0A1S3XF90|A0A1S3XF90_TOBAC transcription factor bHLH62-like OS=Nicotiana tabacum OX=4097 GN=LOC107764585 PE=4 SV=1	AT3G07340.1 | Symbols:CIB3 | CRY2-interacting bHLH 3 | Chr3:2341188-2343288 REVERSE LENGTH=456
Nbe.v1.1.chr01g01200.1	HC	Nbe.v1.s00160	2661872	2677950	-	kinesin-like protein KIN12B	Nicotiana tabacum	LOC107816432	tr|A0A1S4C928|A0A1S4C928_TOBAC kinesin-like protein KIN12B OS=Nicotiana tabacum OX=4097 GN=LOC107816432 PE=3 SV=1	AT3G23670.1 | Symbols:KINESIN-12B,PAKRP1L | | Chr3:8519290-8525055 FORWARD LENGTH=1313
Nbe.v1.1.chr01g01210.1	HC	Nbe.v1.s00160	2698835	2714234	+	DNA topoisomerase	Nicotiana tabacum	LOC107818748	tr|A0A1S4CGI9|A0A1S4CGI9_TOBAC DNA topoisomerase OS=Nicotiana tabacum OX=4097 GN=LOC107818748 PE=3 SV=1	AT2G32000.1 | Symbols:no symbol available | no full name available | Chr2:13615999-13621563 REVERSE LENGTH=865
Nbe.v1.1.chr01g01220.1	HC	Nbe.v1.s00160	2719126	2721564	+	Cytochrome b561 and DOMON domain-containing protein	Nicotiana tabacum	LOC107764771	tr|A0A1S3XG75|A0A1S3XG75_TOBAC Cytochrome b561 and DOMON domain-containing protein OS=Nicotiana tabacum OX=4097 GN=LOC107764771 PE=4 SV=1	AT3G25290.2 | Symbols:no symbol available | no full name available | Chr3:9208955-9210353 FORWARD LENGTH=393
Nbe.v1.1.chr01g01230.1	HC	Nbe.v1.s00160	2728794	2732417	-	ras-related protein RABA5c-like	Nicotiana tabacum	LOC107816702	tr|A0A1S4C9X2|A0A1S4C9X2_TOBAC ras-related protein RABA5c-like OS=Nicotiana tabacum OX=4097 GN=LOC107816702 PE=4 SV=1	AT3G07410.1 | Symbols:AtRABA5b,RABA5b | RAB GTPase homolog A5B | Chr3:2372485-2373482 REVERSE LENGTH=217
Nbe.v1.1.chr01g01240.1	HC	Nbe.v1.s00160	2757260	2761931	+	30S ribosomal protein S1-like	Nicotiana tabacum	LOC107831599	tr|A0A1S4DN69|A0A1S4DN69_TOBAC 30S ribosomal protein S1-like OS=Nicotiana tabacum OX=4097 GN=LOC107831599 PE=4 SV=1	AT3G23700.1 | Symbols:SRRP1 | S1 RNA-binding ribosomal protein 1 | Chr3:8531689-8533742 REVERSE LENGTH=392
Nbe.v1.1.chr01g01250.1	HC	Nbe.v1.s00160	2763921	2765306	-	uncharacterized protein LOC107831600	Nicotiana tabacum	LOC107831600	tr|A0A1S4DNZ1|A0A1S4DNZ1_TOBAC uncharacterized protein LOC107831600 OS=Nicotiana tabacum OX=4097 GN=LOC107831600 PE=3 SV=1	AT1G74120.1 | Symbols:mTERF15 | mitochondrial transcription termination factor 15 | Chr1:27871923-27873260 REVERSE LENGTH=445
Nbe.v1.1.chr01g01260.1	HC	Nbe.v1.s00160	2778034	2780806	-	Helitron_like_N domain-containing protein (Fragment)	Nicotiana attenuata	A4A49_59580	tr|A0A1J6K2K9|A0A1J6K2K9_NICAT Helitron_like_N domain-containing protein (Fragment) OS=Nicotiana attenuata OX=49451 GN=A4A49_59580 PE=4 SV=1	No_hits
Nbe.v1.1.chr01g01270.1	HC	Nbe.v1.s00160	2785173	2796844	-	Probable UDP-N-acetylglucosamine--peptide N-acetylglucosaminyltransferase SPINDLY	Nicotiana tabacum	LOC107802968	tr|A0A1S4AZE1|A0A1S4AZE1_TOBAC Probable UDP-N-acetylglucosamine--peptide N-acetylglucosaminyltransferase SPINDLY OS=Nicotiana tabacum OX=4097 GN=LOC107802968 PE=3 SV=1	AT3G04240.1 | Symbols:SEC | secret agent | Chr3:1114187-1120722 REVERSE LENGTH=977
Nbe.v1.1.chr01g01280.1	HC	Nbe.v1.s00160	2849664	2850017	+	Uncharacterized protein (Fragment)	Nicotiana attenuata	A4A49_60631	tr|A0A1J6IH44|A0A1J6IH44_NICAT Uncharacterized protein (Fragment) OS=Nicotiana attenuata OX=49451 GN=A4A49_60631 PE=4 SV=1	No_hits
Nbe.v1.1.chr01g01300.1	HC	Nbe.v1.s00160	2888382	2888765	-	Phenylalanine ammonia-lyase	Nicotiana tabacum	TPA1	sp|P25872|PAL1_TOBAC Phenylalanine ammonia-lyase OS=Nicotiana tabacum OX=4097 GN=TPA1 PE=2 SV=1	AT2G37040.1 | Symbols:PAL1,ATPAL1 | PHE ammonia lyase 1 | Chr2:15557602-15560237 REVERSE LENGTH=725
Nbe.v1.1.chr01g01310.1	HC	Nbe.v1.s00160	2888799	2890534	-	Phenylalanine ammonia-lyase	Nicotiana tabacum	pal4	tr|C6ZIA5|C6ZIA5_TOBAC Phenylalanine ammonia-lyase OS=Nicotiana tabacum OX=4097 GN=pal4 PE=2 SV=1	AT3G10340.1 | Symbols:PAL4 | phenylalanine ammonia-lyase 4 | Chr3:3204260-3207809 FORWARD LENGTH=707
Nbe.v1.1.chr01g01320.1	HC	Nbe.v1.s00160	2892209	2893627	+	pentatricopeptide repeat-containing protein At5g18390, mitochondrial	Nicotiana sylvestris	LOC104238427	tr|A0A1U7XN81|A0A1U7XN81_NICSY pentatricopeptide repeat-containing protein At5g18390, mitochondrial OS=Nicotiana sylvestris OX=4096 GN=LOC104238427 PE=3 SV=1	AT5G18390.1 | Symbols:no symbol available | no full name available | Chr5:6090954-6092333 FORWARD LENGTH=459
Nbe.v1.1.chr01g01330.1	HC	Nbe.v1.s00160	2895941	2896624	-	No_hits	#	#	No_hits	No_hits
Nbe.v1.1.chr01g01340.1	HC	Nbe.v1.s00160	2896691	2897017	-	No_hits	#	#	No_hits	No_hits
Nbe.v1.1.chr01g01350.1	HC	Nbe.v1.s00160	2897079	2897738	-	No_hits	#	#	No_hits	No_hits
Nbe.v1.1.chr01g01360.1	HC	Nbe.v1.s00160	2930727	2931092	+	non-specific lipid-transfer protein 1-like	Nicotiana tabacum	LOC107786906	tr|A0A1S3ZHI1|A0A1S3ZHI1_TOBAC non-specific lipid-transfer protein 1-like OS=Nicotiana tabacum OX=4097 GN=LOC107786906 PE=4 SV=1	AT2G37870.1 | Symbols:no symbol available | no full name available | Chr2:15859280-15859723 FORWARD LENGTH=115
Nbe.v1.1.chr01g01370.1	HC	Nbe.v1.s00160	2932199	2932771	-	S-acyltransferase	Nicotiana attenuata	PAT24_0	tr|A0A1J6HW95|A0A1J6HW95_NICAT S-acyltransferase OS=Nicotiana attenuata OX=49451 GN=PAT24_0 PE=3 SV=1	AT5G20350.1 | Symbols:TIP1 | TIP GROWTH DEFECTIVE 1 | Chr5:6876772-6881102 FORWARD LENGTH=620
Nbe.v1.1.chr01g01380.1	HC	Nbe.v1.s00160	2937620	2938797	-	S-acyltransferase	Nicotiana sylvestris	LOC104214879	tr|A0A1U7V958|A0A1U7V958_NICSY S-acyltransferase OS=Nicotiana sylvestris OX=4096 GN=LOC104214879 PE=3 SV=1	AT5G20350.1 | Symbols:TIP1 | TIP GROWTH DEFECTIVE 1 | Chr5:6876772-6881102 FORWARD LENGTH=620
Nbe.v1.1.chr01g01390.1	HC	Nbe.v1.s00160	2938972	2940757	-	uncharacterized protein LOC104224096	Nicotiana sylvestris	LOC104224096	tr|A0A1U7WH58|A0A1U7WH58_NICSY uncharacterized protein LOC104224096 OS=Nicotiana sylvestris OX=4096 GN=LOC104224096 PE=4 SV=1	No_hits
Nbe.v1.1.chr01g01400.1	HC	Nbe.v1.s00160	2996693	3000246	-	UPF0481 protein At3g47200-like	Nicotiana tabacum	LOC107787211	tr|A0A1S3ZIE5|A0A1S3ZIE5_TOBAC UPF0481 protein At3g47200-like OS=Nicotiana tabacum OX=4097 GN=LOC107787211 PE=4 SV=1	AT3G44710.1 | Symbols:no symbol available | no full name available | Chr3:16251942-16253456 REVERSE LENGTH=504
Nbe.v1.1.chr01g01440.1	HC	Nbe.v1.s00160	3237288	3239044	-	peroxisomal membrane protein 11D-like	Nicotiana sylvestris	LOC104213500	tr|A0A1U7VG64|A0A1U7VG64_NICSY peroxisomal membrane protein 11D-like OS=Nicotiana sylvestris OX=4096 GN=LOC104213500 PE=3 SV=1	AT1G01820.1 | Symbols:PEX11C | peroxin 11c | Chr1:296213-297723 REVERSE LENGTH=235
Nbe.v1.1.chr01g01490.1	HC	Nbe.v1.s00160	3364934	3366359	-	glycine-rich protein 3-like	Nicotiana tabacum	LOC107827536	tr|A0A1S4D9Q3|A0A1S4D9Q3_TOBAC glycine-rich protein 3-like OS=Nicotiana tabacum OX=4097 GN=LOC107827536 PE=4 SV=1	No_hits
Nbe.v1.1.chr01g01540.1	HC	Nbe.v1.s00160	3493052	3493783	-	No_hits	#	#	No_hits	No_hits
Nbe.v1.1.chr01g01550.1	HC	Nbe.v1.s00160	3494956	3496192	-	glycine-rich protein 3-like	Nicotiana tabacum	LOC107781526	tr|A0A1S3Z026|A0A1S3Z026_TOBAC glycine-rich protein 3-like OS=Nicotiana tabacum OX=4097 GN=LOC107781526 PE=4 SV=1	No_hits
Nbe.v1.1.chr01g01560.1	HC	Nbe.v1.s00160	3519569	3523414	-	Glycine-rich protein	Nicotiana tabacum	GRP-CD4	tr|D2K2T9|D2K2T9_TOBAC Glycine-rich protein OS=Nicotiana tabacum OX=4097 GN=GRP-CD4 PE=2 SV=1	No_hits
Nbe.v1.1.chr01g01580.1	HC	Nbe.v1.s00160	3703051	3704033	-	glycine-rich protein-like	Nicotiana tabacum	LOC107827673	tr|A0A1S4DAE5|A0A1S4DAE5_TOBAC glycine-rich protein-like OS=Nicotiana tabacum OX=4097 GN=LOC107827673 PE=4 SV=1	No_hits
Nbe.v1.1.chr01g01590.1	HC	Nbe.v1.s00160	3817294	3817590	-	#	#	#	#	No_hits
Nbe.v1.1.chr01g01610.1	HC	Nbe.v1.s00160	3891945	3892624	-	No_hits	#	#	No_hits	No_hits
Nbe.v1.1.chr01g01620.1	HC	Nbe.v1.s00160	3945427	3947129	-	Uncharacterized protein (Fragment)	Nicotiana attenuata	A4A49_59343	tr|A0A1J6KF03|A0A1J6KF03_NICAT Uncharacterized protein (Fragment) OS=Nicotiana attenuata OX=49451 GN=A4A49_59343 PE=4 SV=1	No_hits
Nbe.v1.1.chr01g01630.1	HC	Nbe.v1.s00160	4007600	4007974	-	endoribonuclease Dicer homolog 1	Nicotiana tabacum	LOC107802196	tr|A0A1S4AWS3|A0A1S4AWS3_TOBAC endoribonuclease Dicer homolog 1 OS=Nicotiana tabacum OX=4097 GN=LOC107802196 PE=3 SV=1	AT1G01040.1 | Symbols:EMB76,SIN1,SUS1,ATDCL1,DCL1,ASU1,EMB60,CAF | ABNORMAL SUSPENSOR 1,EMBRYO DEFECTIVE 60,EMBRYO DEFECTIVE 76,SUSPENSOR 1,dicer-like 1,CARPEL FACTORY,DICER-LIKE 1,SHORT INTEGUMENTS 1 | Chr1:23519-31079 FORWARD LENGTH=1909
Nbe.v1.1.chr01g01640.1	HC	Nbe.v1.s00160	4030288	4030828	+	Uncharacterized protein	Nicotiana attenuata	A4A49_34708	tr|A0A1J6KHJ7|A0A1J6KHJ7_NICAT Uncharacterized protein OS=Nicotiana attenuata OX=49451 GN=A4A49_34708 PE=4 SV=1	No_hits
Nbe.v1.1.chr01g01670.1	HC	Nbe.v1.s00160	4075265	4075903	-	glycine-rich cell wall structural protein-like	Nicotiana sylvestris	LOC104210995	tr|A0A1U7UQ90|A0A1U7UQ90_NICSY glycine-rich cell wall structural protein-like OS=Nicotiana sylvestris OX=4096 GN=LOC104210995 PE=4 SV=1	No_hits
Nbe.v1.1.chr01g01680.1	HC	Nbe.v1.s00160	4084352	4085243	-	glycine-rich protein-like	Nicotiana sylvestris	LOC104212237	tr|A0A1U7VBS9|A0A1U7VBS9_NICSY glycine-rich protein-like OS=Nicotiana sylvestris OX=4096 GN=LOC104212237 PE=4 SV=1	No_hits
Nbe.v1.1.chr01g01690.1	HC	Nbe.v1.s00160	4132278	4133534	+	No_hits	#	#	No_hits	No_hits
Nbe.v1.1.chr01g01700.1	HC	Nbe.v1.s00160	4171954	4172739	+	Glycine-rich protein	Nicotiana attenuata	A4A49_04593	tr|A0A314KZ94|A0A314KZ94_NICAT Glycine-rich protein OS=Nicotiana attenuata OX=49451 GN=A4A49_04593 PE=4 SV=1	No_hits
Nbe.v1.1.chr01g01710.1	HC	Nbe.v1.s00160	4194737	4196406	-	cytochrome P450 83B1-like	Nicotiana tabacum	LOC107818943	tr|A0A1S4CHM2|A0A1S4CHM2_TOBAC cytochrome P450 83B1-like OS=Nicotiana tabacum OX=4097 GN=LOC107818943 PE=3 SV=1	AT4G31500.1 | Symbols:RNT1,RED1,SUR2,ATR4,CYP83B1 | RED ELONGATED 1,SUPERROOT 2,ALTERED TRYPTOPHAN REGULATION 4,RUNT 1,"cytochrome P450, family 83, subfamily B, polypeptide 1" | Chr4:15273677-15275271 REVERSE LENGTH=499
Nbe.v1.1.chr01g01720.1	HC	Nbe.v1.s00160	4252661	4256393	-	uncharacterized protein LOC107813027	Nicotiana tabacum	LOC107813027	tr|A0A1S4BXT8|A0A1S4BXT8_TOBAC uncharacterized protein LOC107813027 OS=Nicotiana tabacum OX=4097 GN=LOC107813027 PE=4 SV=1	No_hits
Nbe.v1.1.chr01g01750.1	HC	Nbe.v1.s00160	4528235	4529539	+	cytochrome P450 71A1-like isoform X2	Nicotiana sylvestris	LOC104220582	tr|A0A1U7VTV2|A0A1U7VTV2_NICSY cytochrome P450 71A1-like isoform X2 OS=Nicotiana sylvestris OX=4096 GN=LOC104220582 PE=3 SV=1	AT4G31500.1 | Symbols:RNT1,RED1,SUR2,ATR4,CYP83B1 | RED ELONGATED 1,SUPERROOT 2,ALTERED TRYPTOPHAN REGULATION 4,RUNT 1,"cytochrome P450, family 83, subfamily B, polypeptide 1" | Chr4:15273677-15275271 REVERSE LENGTH=499
Nbe.v1.1.chr01g01760.1	HC	Nbe.v1.s00160	4530376	4536021	-	AvrPto-interacting protein 1 (Fragment)	Nicotiana benthamiana	API1	tr|A0A1P8SF08|A0A1P8SF08_NICBE AvrPto-interacting protein 1 (Fragment) OS=Nicotiana benthamiana OX=4100 GN=API1 PE=2 SV=1	AT4G14200.1 | Symbols:no symbol available | no full name available | Chr4:8185524-8188667 REVERSE LENGTH=784
Nbe.v1.1.chr01g01810.1	HC	Nbe.v1.s00160	4610246	4610766	-	uncharacterized protein LOC107762984	Nicotiana tabacum	LOC107762984	tr|A0A1S3XAD4|A0A1S3XAD4_TOBAC uncharacterized protein LOC107762984 OS=Nicotiana tabacum OX=4097 GN=LOC107762984 PE=4 SV=1	No_hits
Nbe.v1.1.chr01g01840.1	HC	Nbe.v1.s00160	4634822	4641138	+	protein TIC 22-like, chloroplastic	Nicotiana tabacum	LOC107778233	tr|A0A1S3YPH8|A0A1S3YPH8_TOBAC protein TIC 22-like, chloroplastic OS=Nicotiana tabacum OX=4097 GN=LOC107778233 PE=4 SV=1	AT3G23710.1 | Symbols:Tic22-III,AtTic22-III | translocon at the inner envelope membrane of chloroplasts 22-III | Chr3:8534061-8536148 FORWARD LENGTH=313
Nbe.v1.1.chr01g01850.1	HC	Nbe.v1.s00160	4681973	4682678	+	SWIM-type domain-containing protein (Fragment)	Nicotiana attenuata	A4A49_65237	tr|A0A1J6JBH9|A0A1J6JBH9_NICAT SWIM-type domain-containing protein (Fragment) OS=Nicotiana attenuata OX=49451 GN=A4A49_65237 PE=4 SV=1	No_hits
Nbe.v1.1.chr01g01860.1	HC	Nbe.v1.s00160	4731887	4734247	+	Xyloglucan endotransglucosylase/hydrolase	Nicotiana benthamiana	-	tr|A0A161F739|A0A161F739_NICBE Xyloglucan endotransglucosylase/hydrolase OS=Nicotiana benthamiana OX=4100 PE=2 SV=1	AT3G23730.1 | Symbols:XTH16 | xyloglucan endotransglucosylase/hydrolase 16 | Chr3:8550222-8551248 FORWARD LENGTH=291
Nbe.v1.1.chr01g01870.1	HC	Nbe.v1.s00160	4760463	4765396	-	uncharacterized protein LOC104237732	Nicotiana sylvestris	LOC104237732	tr|A0A1U7XH88|A0A1U7XH88_NICSY uncharacterized protein LOC104237732 OS=Nicotiana sylvestris OX=4096 GN=LOC104237732 PE=4 SV=1	AT3G23740.1 | Symbols:no symbol available | no full name available | Chr3:8552077-8554730 REVERSE LENGTH=566
Nbe.v1.1.chr01g01880.1	HC	Nbe.v1.s00160	4799999	4801414	-	Glycosyltransferase	Nicotiana tabacum	LOC107790993	tr|A0A1S3ZVV9|A0A1S3ZVV9_TOBAC Glycosyltransferase OS=Nicotiana tabacum OX=4097 GN=LOC107790993 PE=3 SV=1	AT4G15550.1 | Symbols:IAGLU | indole-3-acetate beta-D-glucosyltransferase | Chr4:8877877-8879301 REVERSE LENGTH=474
Nbe.v1.1.chr01g01890.1	HC	Nbe.v1.s00160	4897394	4899413	-	Glycosyltransferase	Nicotiana sylvestris	LOC104237731	tr|A0A1U7XDU9|A0A1U7XDU9_NICSY Glycosyltransferase OS=Nicotiana sylvestris OX=4096 GN=LOC104237731 PE=3 SV=1	AT4G15550.1 | Symbols:IAGLU | indole-3-acetate beta-D-glucosyltransferase | Chr4:8877877-8879301 REVERSE LENGTH=474
Nbe.v1.1.chr01g01920.1	HC	Nbe.v1.s00160	4965739	4966964	-	crocetin glucosyltransferase, chloroplastic-like isoform X2	Nicotiana sylvestris	LOC104217303	tr|A0A1U7VV66|A0A1U7VV66_NICSY crocetin glucosyltransferase, chloroplastic-like isoform X2 OS=Nicotiana sylvestris OX=4096 GN=LOC104217303 PE=3 SV=1	AT1G05530.1 | Symbols:UGT2,UGT75B2 | UDP-GLUCOSYL TRANSFERASE 2,UDP-glucosyl transferase 75B2 | Chr1:1636496-1637863 REVERSE LENGTH=455
Nbe.v1.1.chr01g01930.1	HC	Nbe.v1.s00160	4993597	4995042	-	Glycosyltransferase	Nicotiana tabacum	LOC107767710	tr|A0A1S3XRG7|A0A1S3XRG7_TOBAC Glycosyltransferase OS=Nicotiana tabacum OX=4097 GN=LOC107767710 PE=3 SV=1	AT1G05530.1 | Symbols:UGT2,UGT75B2 | UDP-GLUCOSYL TRANSFERASE 2,UDP-glucosyl transferase 75B2 | Chr1:1636496-1637863 REVERSE LENGTH=455
Nbe.v1.1.chr01g01940.1	HC	Nbe.v1.s00160	5014503	5016915	+	germacrene C synthase-like	Nicotiana sylvestris	LOC104233433	tr|A0A1U7WYY7|A0A1U7WYY7_NICSY germacrene C synthase-like OS=Nicotiana sylvestris OX=4096 GN=LOC104233433 PE=4 SV=1	AT3G14520.1 | Symbols:no symbol available | no full name available | Chr3:4875868-4878243 REVERSE LENGTH=605
Nbe.v1.1.chr01g01950.1	HC	Nbe.v1.s00160	5018683	5021479	-	uncharacterized protein LOC107827312	Nicotiana tabacum	LOC107827312	tr|A0A1S4D8X5|A0A1S4D8X5_TOBAC uncharacterized protein LOC107827312 OS=Nicotiana tabacum OX=4097 GN=LOC107827312 PE=3 SV=1	AT1G07210.1 | Symbols:no symbol available | no full name available | Chr1:2215320-2216668 FORWARD LENGTH=261
Nbe.v1.1.chr01g01960.1	HC	Nbe.v1.s00160	5103720	5104708	-	germacrene C synthase-like	Nicotiana sylvestris	LOC104233427	tr|A0A1U7X618|A0A1U7X618_NICSY germacrene C synthase-like OS=Nicotiana sylvestris OX=4096 GN=LOC104233427 PE=4 SV=1	AT5G23960.2 | Symbols:TPS21,ATTPS21 | terpene synthase 21 | Chr5:8092969-8095128 FORWARD LENGTH=545
Nbe.v1.1.chr01g01970.1	HC	Nbe.v1.s00160	5163244	5168686	+	Receptor-like kinase tmk4	Nicotiana attenuata	TMK4_0	tr|A0A314KKF6|A0A314KKF6_NICAT Receptor-like kinase tmk4 OS=Nicotiana attenuata OX=49451 GN=TMK4_0 PE=3 SV=1	AT3G23750.1 | Symbols:BARK1 | BAK1-Associating Receptor-Like Kinase 1 | Chr3:8558332-8561263 FORWARD LENGTH=928
Nbe.v1.1.chr01g01980.1	HC	Nbe.v1.s00160	5182989	5197988	+	probable acyl-activating enzyme 16, chloroplastic	Nicotiana sylvestris	LOC104241251	tr|A0A1U7XQY9|A0A1U7XQY9_NICSY probable acyl-activating enzyme 16, chloroplastic OS=Nicotiana sylvestris OX=4096 GN=LOC104241251 PE=4 SV=1	AT3G23790.1 | Symbols:AAE16 | acyl activating enzyme 16 | Chr3:8575268-8581001 FORWARD LENGTH=722
Nbe.v1.1.chr01g01990.1	HC	Nbe.v1.s00160	5199064	5200755	-	pentatricopeptide repeat-containing protein At4g14050, mitochondrial-like	Nicotiana tabacum	LOC107826297	tr|A0A1S4D5U2|A0A1S4D5U2_TOBAC pentatricopeptide repeat-containing protein At4g14050, mitochondrial-like OS=Nicotiana tabacum OX=4097 GN=LOC107826297 PE=3 SV=1	AT4G14050.1 | Symbols:MEF35 | mitochondrial editing factor 35 | Chr4:8103645-8105483 REVERSE LENGTH=612
Nbe.v1.1.chr01g02010.1	HC	Nbe.v1.s00160	5253023	5256789	-	selenium-binding protein 1-like	Nicotiana sylvestris	LOC104211605	tr|A0A1U7UXV1|A0A1U7UXV1_NICSY selenium-binding protein 1-like OS=Nicotiana sylvestris OX=4096 GN=LOC104211605 PE=3 SV=1	AT4G14030.2 | Symbols:SBP1,AtSBP1 | selenium-binding protein 1 | Chr4:8098121-8100165 REVERSE LENGTH=490
Nbe.v1.1.chr01g02040.1	HC	Nbe.v1.s00160	5293817	5294410	-	uncharacterized protein LOC104215965	Nicotiana sylvestris	LOC104215965	tr|A0A1U7VQP6|A0A1U7VQP6_NICSY uncharacterized protein LOC104215965 OS=Nicotiana sylvestris OX=4096 GN=LOC104215965 PE=4 SV=1	No_hits
Nbe.v1.1.chr01g02060.1	HC	Nbe.v1.s00160	5332543	5348587	+	Uncharacterized protein	Nicotiana attenuata	A4A49_26617	tr|A0A314L3S6|A0A314L3S6_NICAT Uncharacterized protein OS=Nicotiana attenuata OX=49451 GN=A4A49_26617 PE=4 SV=1	No_hits
Nbe.v1.1.chr01g02065.1	HC	Nbe.v1.s00160	5349478	5353755	-	TMV resistance protein N-like	Nicotiana tabacum	LOC107824867	tr|A0A1S4D1G2|A0A1S4D1G2_TOBAC TMV resistance protein N-like OS=Nicotiana tabacum OX=4097 GN=LOC107824867 PE=4 SV=1	AT5G36930.3 | Symbols:no symbol available | no full name available | Chr5:14568141-14571907 REVERSE LENGTH=1125
Nbe.v1.1.chr01g02080.1	HC	Nbe.v1.s00160	5378063	5386378	+	protein RALF-like 32	Nicotiana tabacum	LOC107815898	tr|A0A1S4C7B1|A0A1S4C7B1_TOBAC protein RALF-like 32 OS=Nicotiana tabacum OX=4097 GN=LOC107815898 PE=3 SV=1	AT4G14010.1 | Symbols:RALFL32 | ralf-like 32 | Chr4:8093010-8093363 REVERSE LENGTH=117
Nbe.v1.1.chr01g02090.1	HC	Nbe.v1.s00160	5398581	5400644	-	TMV resistance protein N-like	Nicotiana tabacum	LOC107824867	tr|A0A1S4D1G2|A0A1S4D1G2_TOBAC TMV resistance protein N-like OS=Nicotiana tabacum OX=4097 GN=LOC107824867 PE=4 SV=1	AT5G36930.3 | Symbols:no symbol available | no full name available | Chr5:14568141-14571907 REVERSE LENGTH=1125
Nbe.v1.1.chr01g02093.1	HC	Nbe.v1.s00160	5460249	5464602	+	TMV resistance protein N-like isoform X2	Nicotiana sylvestris	LOC104245476	tr|A0A1U7YJH9|A0A1U7YJH9_NICSY TMV resistance protein N-like isoform X2 OS=Nicotiana sylvestris OX=4096 GN=LOC104245476 PE=4 SV=1	AT1G27170.1 | Symbols:no symbol available | no full name available | Chr1:9434718-9439219 FORWARD LENGTH=1384
Nbe.v1.1.chr01g02095.1	HC	Nbe.v1.s00160	5475824	5478977	-	Adenosylhomocysteinase	Nicotiana tabacum	SAHH2	tr|A1KYB0|A1KYB0_TOBAC Adenosylhomocysteinase OS=Nicotiana tabacum OX=4097 GN=SAHH2 PE=2 SV=1	AT4G13940.1 | Symbols:MEE58,SAHH1,EMB1395,HOG1,SAH1,ATSAHH1 | EMBRYO DEFECTIVE 1395,HOMOLOGY-DEPENDENT GENE SILENCING 1,MATERNAL EFFECT EMBRYO ARREST 58,S-ADENOSYL-L-HOMOCYSTEIN HYDROLASE 1 | Chr4:8054931-8056676 FORWARD LENGTH=485
Nbe.v1.1.chr01g02110.1	HC	Nbe.v1.s00160	5676663	5682775	+	pentatricopeptide repeat-containing protein At3g46870-like	Nicotiana tabacum	LOC107764222	tr|A0A1S3XEG9|A0A1S3XEG9_TOBAC pentatricopeptide repeat-containing protein At3g46870-like OS=Nicotiana tabacum OX=4097 GN=LOC107764222 PE=4 SV=1	AT3G46870.1 | Symbols:no symbol available | no full name available | Chr3:17263011-17264022 FORWARD LENGTH=257
Nbe.v1.1.chr01g02120.1	HC	Nbe.v1.s00160	5688827	5689549	-	F-box protein CPR30-like	Nicotiana tabacum	LOC107764578	tr|A0A1S3XFU9|A0A1S3XFU9_TOBAC F-box protein CPR30-like OS=Nicotiana tabacum OX=4097 GN=LOC107764578 PE=4 SV=1	No_hits
Nbe.v1.1.chr01g02130.1	HC	Nbe.v1.s00160	5693426	5696468	-	Werner Syndrome-like exonuclease isoform X2	Nicotiana tabacum	LOC107764577	tr|A0A1S3XFQ7|A0A1S3XFQ7_TOBAC Werner Syndrome-like exonuclease isoform X2 OS=Nicotiana tabacum OX=4097 GN=LOC107764577 PE=4 SV=1	AT4G13870.2 | Symbols:ATWRNEXO,WEX,ATWEX,WRNEXO | Werner syndrome-like exonuclease | Chr4:8023563-8025542 REVERSE LENGTH=288
Nbe.v1.1.chr01g02140.1	HC	Nbe.v1.s00160	5697498	5698163	-	Pectinesterase inhibitor domain-containing protein	Nicotiana attenuata	A4A49_22741	tr|A0A314L1U0|A0A314L1U0_NICAT Pectinesterase inhibitor domain-containing protein OS=Nicotiana attenuata OX=49451 GN=A4A49_22741 PE=4 SV=1	No_hits
Nbe.v1.1.chr01g02150.1	HC	Nbe.v1.s00160	5813185	5814537	+	UDP-glucuronate 4-epimerase 6-like	Nicotiana tabacum	LOC107826658	tr|A0A1S4D6Y6|A0A1S4D6Y6_TOBAC UDP-glucuronate 4-epimerase 6-like OS=Nicotiana tabacum OX=4097 GN=LOC107826658 PE=4 SV=1	AT3G23820.1 | Symbols:GAE6 | UDP-D-glucuronate 4-epimerase 6 | Chr3:8603645-8605027 FORWARD LENGTH=460
Nbe.v1.1.chr01g02170.1	HC	Nbe.v1.s00160	5852710	5853307	+	No_hits	#	#	No_hits	No_hits
Nbe.v1.1.chr01g02180.1	HC	Nbe.v1.s00160	5859337	5860755	-	glycine-rich RNA-binding protein 4, mitochondrial-like	Nicotiana sylvestris	LOC104227445	tr|A0A1U7WH74|A0A1U7WH74_NICSY glycine-rich RNA-binding protein 4, mitochondrial-like OS=Nicotiana sylvestris OX=4096 GN=LOC104227445 PE=4 SV=1	AT4G13850.3 | Symbols:ATGRP2,GR-RBP2,RBGA5,GRP2 | GLYCINE-RICH RNA-BINDING PROTEIN 2,glycine-rich RNA-binding protein 2,glycine rich protein 2,RNA-binding glycine-rich protein A5 | Chr4:8021314-8022065 FORWARD LENGTH=144
Nbe.v1.1.chr01g02200.1	HC	Nbe.v1.s00160	5903050	5907640	+	protein ECERIFERUM 26-like	Nicotiana tabacum	LOC107822954	tr|A0A1S4CV87|A0A1S4CV87_TOBAC protein ECERIFERUM 26-like OS=Nicotiana tabacum OX=4097 GN=LOC107822954 PE=4 SV=1	AT4G13840.1 | Symbols:CER26 | ECERIFERUM 26 | Chr4:8014088-8016326 REVERSE LENGTH=428
Nbe.v1.1.chr01g02210.1	HC	Nbe.v1.s00160	5919489	5920467	+	uncharacterized protein LOC107784403	Nicotiana tabacum	LOC107784403	tr|A0A1S3Z9X6|A0A1S3Z9X6_TOBAC uncharacterized protein LOC107784403 OS=Nicotiana tabacum OX=4097 GN=LOC107784403 PE=4 SV=1	No_hits
Nbe.v1.1.chr01g02230.1	HC	Nbe.v1.s00160	6038372	6045303	-	serine/arginine repetitive matrix protein 2	Nicotiana sylvestris	LOC104225048	tr|A0A1U7W500|A0A1U7W500_NICSY serine/arginine repetitive matrix protein 2 OS=Nicotiana sylvestris OX=4096 GN=LOC104225048 PE=4 SV=1	AT3G23900.4 | Symbols:no symbol available | no full name available | Chr3:8631941-8635852 REVERSE LENGTH=987
Nbe.v1.1.chr01g02250.1	HC	Nbe.v1.s00160	6094541	6095770	-	uncharacterized protein LOC104237544 isoform X2	Nicotiana sylvestris	LOC104237544	tr|A0A1U7XT08|A0A1U7XT08_NICSY uncharacterized protein LOC104237544 isoform X2 OS=Nicotiana sylvestris OX=4096 GN=LOC104237544 PE=4 SV=1	No_hits
Nbe.v1.1.chr01g02270.1	HC	Nbe.v1.s00160	6134379	6135701	-	matrix metalloproteinase-2-like	Nicotiana tabacum	LOC107769664	tr|A0A1S3XXF8|A0A1S3XXF8_TOBAC matrix metalloproteinase-2-like OS=Nicotiana tabacum OX=4097 GN=LOC107769664 PE=4 SV=1	No_hits
Nbe.v1.1.chr01g02280.1	HC	Nbe.v1.s00160	6153834	6155830	-	Protein bobber 1	Nicotiana attenuata	BOB1_2	tr|A0A314KT55|A0A314KT55_NICAT Protein bobber 1 OS=Nicotiana attenuata OX=49451 GN=BOB1_2 PE=4 SV=1	AT5G53400.1 | Symbols:BOB1 | BOBBER1 | Chr5:21661588-21663383 FORWARD LENGTH=304
Nbe.v1.1.chr01g02310.1	HC	Nbe.v1.s00160	6219911	6220195	-	No_hits	#	#	No_hits	No_hits
Nbe.v1.1.chr01g02350.1	HC	Nbe.v1.s00160	6363809	6364231	+	Uncharacterized protein	Nicotiana attenuata	A4A49_39530	tr|A0A1J6ILH5|A0A1J6ILH5_NICAT Uncharacterized protein OS=Nicotiana attenuata OX=49451 GN=A4A49_39530 PE=3 SV=1	No_hits
Nbe.v1.1.chr01g02360.1	HC	Nbe.v1.s00160	6377619	6388646	-	uncharacterized protein LOC104241095	Nicotiana sylvestris	LOC104241095	tr|A0A1U7XQG7|A0A1U7XQG7_NICSY uncharacterized protein LOC104241095 OS=Nicotiana sylvestris OX=4096 GN=LOC104241095 PE=4 SV=1	AT3G23910.1 | Symbols:no symbol available | no full name available | Chr3:8636594-8639344 REVERSE LENGTH=421
Nbe.v1.1.chr01g02370.1	HC	Nbe.v1.s00160	6408876	6409713	+	Transducin family protein	Solanum tuberosum	-	tr|M1C647|M1C647_SOLTU Transducin family protein OS=Solanum tuberosum OX=4113 PE=4 SV=1	AT4G18905.1 | Symbols:no symbol available | no full name available | Chr4:10360234-10362991 FORWARD LENGTH=494
Nbe.v1.1.chr01g02380.1	HC	Nbe.v1.s00160	6410030	6410500	+	protein IQ-DOMAIN 1-like	Nicotiana tabacum	LOC107816801	tr|A0A1S4CA91|A0A1S4CA91_TOBAC protein IQ-DOMAIN 1-like OS=Nicotiana tabacum OX=4097 GN=LOC107816801 PE=3 SV=1	AT4G00820.1 | Symbols:iqd17 | IQ-domain 17 | Chr4:349300-351307 FORWARD LENGTH=534
Nbe.v1.1.chr01g02410.1	HC	Nbe.v1.s00160	6684144	6692327	-	methyltransferase-like protein 13	Nicotiana tabacum	LOC107785081	tr|A0A1S3ZBS6|A0A1S3ZBS6_TOBAC methyltransferase-like protein 13 OS=Nicotiana tabacum OX=4097 GN=LOC107785081 PE=4 SV=1	AT2G31740.1 | Symbols:no symbol available | no full name available | Chr2:13491053-13495009 REVERSE LENGTH=760
Nbe.v1.1.chr01g02460.1	HC	Nbe.v1.s00160	6719409	6719699	-	DUF4283 domain-containing protein (Fragment)	Nicotiana attenuata	A4A49_62846	tr|A0A1J6JB10|A0A1J6JB10_NICAT DUF4283 domain-containing protein (Fragment) OS=Nicotiana attenuata OX=49451 GN=A4A49_62846 PE=4 SV=1	No_hits
Nbe.v1.1.chr01g02470.1	HC	Nbe.v1.s00160	6787891	6788208	-	Non-functional kinase zed1	Nicotiana attenuata	ZED1_1	tr|A0A1J6IPT6|A0A1J6IPT6_NICAT Non-functional kinase zed1 OS=Nicotiana attenuata OX=49451 GN=ZED1_1 PE=4 SV=1	No_hits
Nbe.v1.1.chr01g02500.1	HC	Nbe.v1.s00160	6898455	6898742	-	Protein FAR1-RELATED SEQUENCE	Nicotiana tabacum	LOC107827265	tr|A0A1S4D9E9|A0A1S4D9E9_TOBAC Protein FAR1-RELATED SEQUENCE OS=Nicotiana tabacum OX=4097 GN=LOC107827265 PE=3 SV=1	No_hits
Nbe.v1.1.chr01g02510.1	HC	Nbe.v1.s00160	7028654	7035415	+	Sucrose-phosphate synthase	Nicotiana attenuata	SPS3_1	tr|A0A314L562|A0A314L562_NICAT Sucrose-phosphate synthase OS=Nicotiana attenuata OX=49451 GN=SPS3_1 PE=3 SV=1	AT1G04920.1 | Symbols:SPS3F,ATSPS3F | sucrose phosphate synthase 3F | Chr1:1391674-1395756 REVERSE LENGTH=1062
Nbe.v1.1.chr01g02520.1	HC	Nbe.v1.s00160	7041470	7044056	+	alkaline ceramidase 3-like	Nicotiana sylvestris	LOC104227397	tr|A0A1U7WUM6|A0A1U7WUM6_NICSY alkaline ceramidase 3-like OS=Nicotiana sylvestris OX=4096 GN=LOC104227397 PE=3 SV=1	AT4G22330.1 | Symbols:AtACER,ATCES1 | CERAMIDASE | Chr4:11798483-11799549 FORWARD LENGTH=255
Nbe.v1.1.chr01g02530.1	HC	Nbe.v1.s00160	7045603	7087527	-	uncharacterized protein LOC104218397 isoform X1	Nicotiana sylvestris	LOC104218397	tr|A0A1U7VLF0|A0A1U7VLF0_NICSY uncharacterized protein LOC104218397 isoform X1 OS=Nicotiana sylvestris OX=4096 GN=LOC104218397 PE=4 SV=1	AT4G13750.1 | Symbols:NOV,EMB2597 | EMBRYO DEFECTIVE 2597,NO VEIN | Chr4:7975191-7987558 FORWARD LENGTH=2729
Nbe.v1.1.chr01g02580.1	HC	Nbe.v1.s00160	7180866	7183913	-	Uncharacterized protein	Juglans regia	F2P56_021472	tr|A0A833U5V4|A0A833U5V4_JUGRE Uncharacterized protein OS=Juglans regia OX=51240 GN=F2P56_021472 PE=4 SV=1	AT3G01790.2 | Symbols:no symbol available | no full name available | Chr3:283880-285583 REVERSE LENGTH=205
Nbe.v1.1.chr01g02590.1	HC	Nbe.v1.s00160	7214395	7217284	+	UDP-N-acetylglucosamine transferase subunit ALG13 homolog isoform X1	Nicotiana tabacum	LOC107801280	tr|A0A1S4AU33|A0A1S4AU33_TOBAC UDP-N-acetylglucosamine transferase subunit ALG13 homolog isoform X1 OS=Nicotiana tabacum OX=4097 GN=LOC107801280 PE=3 SV=1	AT4G16710.4 | Symbols:no symbol available | no full name available | Chr4:9398818-9399618 FORWARD LENGTH=176
Nbe.v1.1.chr01g02600.1	HC	Nbe.v1.s00160	7219004	7226529	-	TBC1 domain family member 13-like	Nicotiana tabacum	LOC107801189	tr|A0A1S4ATU8|A0A1S4ATU8_TOBAC TBC1 domain family member 13-like OS=Nicotiana tabacum OX=4097 GN=LOC107801189 PE=4 SV=1	AT4G13730.1 | Symbols:no symbol available | no full name available | Chr4:7970299-7974055 FORWARD LENGTH=449
Nbe.v1.1.chr01g02610.1	HC	Nbe.v1.s00160	7231307	7237266	+	Uncharacterized protein (Fragment)	Nicotiana attenuata	A4A49_56961	tr|A0A314LFV7|A0A314LFV7_NICAT Uncharacterized protein (Fragment) OS=Nicotiana attenuata OX=49451 GN=A4A49_56961 PE=4 SV=1	No_hits
Nbe.v1.1.chr01g02620.1	HC	Nbe.v1.s00160	7239733	7241856	-	pentatricopeptide repeat-containing protein At1g04840	Nicotiana sylvestris	LOC104219244	tr|A0A1U7VJE4|A0A1U7VJE4_NICSY pentatricopeptide repeat-containing protein At1g04840 OS=Nicotiana sylvestris OX=4096 GN=LOC104219244 PE=3 SV=1	AT1G04840.1 | Symbols:no symbol available | no full name available | Chr1:1362867-1364962 REVERSE LENGTH=665
Nbe.v1.1.chr01g02630.1	HC	Nbe.v1.s00160	7252290	7252799	-	No_hits	#	#	No_hits	No_hits
Nbe.v1.1.chr01g02640.1	HC	Nbe.v1.s00160	7272901	7273248	+	Peroxisome biogenesis protein 19-2	Nicotiana attenuata	PEX19-2	tr|A0A1J6L7M4|A0A1J6L7M4_NICAT Peroxisome biogenesis protein 19-2 OS=Nicotiana attenuata OX=49451 GN=PEX19-2 PE=4 SV=1	AT3G03490.1 | Symbols:PEX19-1,PEX19A,AtPEX19-1 | peroxin 19-1 | Chr3:830302-831759 REVERSE LENGTH=248
Nbe.v1.1.chr01g02650.1	HC	Nbe.v1.s00160	7279186	7284407	-	uncharacterized protein LOC107772290	Nicotiana tabacum	LOC107772290	tr|A0A1S3Y515|A0A1S3Y515_TOBAC uncharacterized protein LOC107772290 OS=Nicotiana tabacum OX=4097 GN=LOC107772290 PE=4 SV=1	AT1G04850.2 | Symbols:no symbol available | no full name available | Chr1:1365311-1367835 REVERSE LENGTH=324
Nbe.v1.1.chr01g02670.1	HC	Nbe.v1.s00160	7312574	7321040	+	uncharacterized protein LOC104242246 isoform X4	Nicotiana sylvestris	LOC104242246	tr|A0A1U7Y9Q9|A0A1U7Y9Q9_NICSY uncharacterized protein LOC104242246 isoform X4 OS=Nicotiana sylvestris OX=4096 GN=LOC104242246 PE=4 SV=1	AT2G32760.1 | Symbols:no symbol available | no full name available | Chr2:13892140-13894295 FORWARD LENGTH=352
Nbe.v1.1.chr01g02680.1	HC	Nbe.v1.s00160	7399494	7406321	-	ER lumen protein-retaining receptor	Nicotiana benthamiana	ERD2b	tr|D7PF42|D7PF42_NICBE ER lumen protein-retaining receptor OS=Nicotiana benthamiana OX=4100 GN=ERD2b PE=2 SV=1	AT3G25040.1 | Symbols:ERD2B | endoplasmic reticulum retention defective 2B | Chr3:9124479-9126051 FORWARD LENGTH=215
Nbe.v1.1.chr01g02690.1	HC	Nbe.v1.s00160	7425760	7430318	+	Purple acid phosphatase	Nicotiana sylvestris	LOC104233881	tr|A0A1U7XFC1|A0A1U7XFC1_NICSY Purple acid phosphatase OS=Nicotiana sylvestris OX=4096 GN=LOC104233881 PE=3 SV=1	AT3G07130.1 | Symbols:PAP15,ATPAP15 | PURPLE ACID PHOSPHATASE 15,purple acid phosphatase 15 | Chr3:2255763-2257981 REVERSE LENGTH=532
Nbe.v1.1.chr01g02700.1	HC	Nbe.v1.s00160	7432034	7434385	-	PLASMODESMATA CALLOSE-BINDING PROTEIN 3-like	Nicotiana sylvestris	LOC104233880	tr|A0A1U7X456|A0A1U7X456_NICSY PLASMODESMATA CALLOSE-BINDING PROTEIN 3-like OS=Nicotiana sylvestris OX=4096 GN=LOC104233880 PE=4 SV=1	AT4G13600.1 | Symbols:no symbol available | no full name available | Chr4:7911179-7912892 REVERSE LENGTH=231
Nbe.v1.1.chr01g02710.1	HC	Nbe.v1.s00160	7436666	7443541	-	ubiquitinyl hydrolase 1	Nicotiana attenuata	UBP2_0	tr|A0A314KMQ6|A0A314KMQ6_NICAT ubiquitinyl hydrolase 1 OS=Nicotiana attenuata OX=49451 GN=UBP2_0 PE=3 SV=1	AT1G04860.1 | Symbols:UBP2,ATUBP2 | ubiquitin-specific protease 2 | Chr1:1369306-1372290 REVERSE LENGTH=961
Nbe.v1.1.chr01g02720.1	HC	Nbe.v1.s00160	7485849	7486444	-	F-box domain-containing protein	Tetracentron sinense	HHK36_025245	tr|A0A835D507|A0A835D507_9MAGN F-box domain-containing protein OS=Tetracentron sinense OX=13715 GN=HHK36_025245 PE=4 SV=1	AT3G26810.1 | Symbols:AFB2 | auxin signaling F-box 2 | Chr3:9868342-9870464 FORWARD LENGTH=575
Nbe.v1.1.chr01g02730.1	HC	Nbe.v1.s00160	7574573	7579765	-	protein MEI2-like 2	Nicotiana tabacum	LOC107782856	tr|A0A1S3Z4F4|A0A1S3Z4F4_TOBAC protein MEI2-like 2 OS=Nicotiana tabacum OX=4097 GN=LOC107782856 PE=4 SV=1	No_hits
Nbe.v1.1.chr01g02740.1	HC	Nbe.v1.s00160	7582592	7587417	+	transcriptional corepressor LEUNIG-like isoform X2	Nicotiana tabacum	LOC107764487	tr|A0A1S3XEW7|A0A1S3XEW7_TOBAC transcriptional corepressor LEUNIG-like isoform X2 OS=Nicotiana tabacum OX=4097 GN=LOC107764487 PE=4 SV=1	AT4G32551.1 | Symbols:RON2,LUG | ROTUNDA 2,LEUNIG | Chr4:15707863-15713359 FORWARD LENGTH=931
Nbe.v1.1.chr01g02760.1	HC	Nbe.v1.s00160	7618598	7619540	+	small EDRK-rich factor 2-like	Nicotiana tabacum	LOC107760491	tr|A0A1S3X2B6|A0A1S3X2B6_TOBAC small EDRK-rich factor 2-like OS=Nicotiana tabacum OX=4097 GN=LOC107760491 PE=3 SV=1	AT3G24100.1 | Symbols:no symbol available | no full name available | Chr3:8703373-8704045 FORWARD LENGTH=69
Nbe.v1.1.chr01g02770.1	HC	Nbe.v1.s00160	7657567	7657860	-	BZIP transcription factor (Fragment)	Nicotiana benthamiana	lip	tr|E1VCY1|E1VCY1_NICBE BZIP transcription factor (Fragment) OS=Nicotiana benthamiana OX=4100 GN=lip PE=2 SV=1	No_hits
Nbe.v1.1.chr01g02780.1	HC	Nbe.v1.s00160	7659050	7669167	+	ethylene-responsive transcription factor ERF062-like	Nicotiana tabacum	LOC107805065	tr|A0A1S4B6M6|A0A1S4B6M6_TOBAC ethylene-responsive transcription factor ERF062-like OS=Nicotiana tabacum OX=4097 GN=LOC107805065 PE=4 SV=1	AT4G13620.1 | Symbols:no symbol available | no full name available | Chr4:7932138-7933304 FORWARD LENGTH=388
Nbe.v1.1.chr01g02790.1	HC	Nbe.v1.s00160	7701288	7706657	-	High mobility group b protein 15	Nicotiana attenuata	HMGB15	tr|A0A1J6J1U1|A0A1J6J1U1_NICAT High mobility group b protein 15 OS=Nicotiana attenuata OX=49451 GN=HMGB15 PE=4 SV=1	AT1G04880.1 | Symbols:no symbol available | no full name available | Chr1:1376106-1378264 REVERSE LENGTH=448
Nbe.v1.1.chr01g02800.1	HC	Nbe.v1.s00160	7721257	7723679	-	N-alpha-acetyltransferase MAK3	Nicotiana sylvestris	LOC104230388	tr|A0A1U7X3P0|A0A1U7X3P0_NICSY N-alpha-acetyltransferase MAK3 OS=Nicotiana sylvestris OX=4096 GN=LOC104230388 PE=3 SV=1	AT2G38130.2 | Symbols:ATMAK3 | | Chr2:15978639-15980145 REVERSE LENGTH=190
Nbe.v1.1.chr01g02830.1	HC	Nbe.v1.s00160	7854471	7856987	+	receptor like protein kinase S.2-like	Nicotiana tabacum	LOC107778665	tr|A0A1S3YQF3|A0A1S3YQF3_TOBAC receptor like protein kinase S.2-like OS=Nicotiana tabacum OX=4097 GN=LOC107778665 PE=4 SV=1	AT2G32800.1 | Symbols:LecRK-S.2,AP4.3A | L-type lectin receptor kinase S.2 | Chr2:13916478-13919033 FORWARD LENGTH=851
Nbe.v1.1.chr01g02840.1	HC	Nbe.v1.s00160	7857358	7859687	-	probable calcium-binding protein CML22 isoform X1	Nicotiana tabacum	LOC107790660	tr|A0A1S3ZUU3|A0A1S3ZUU3_TOBAC probable calcium-binding protein CML22 isoform X1 OS=Nicotiana tabacum OX=4097 GN=LOC107790660 PE=4 SV=1	AT3G24110.1 | Symbols:no symbol available | no full name available | Chr3:8704429-8705503 REVERSE LENGTH=232
Nbe.v1.1.chr01g02850.1	HC	Nbe.v1.s00160	7863072	7869184	-	myb family transcription factor APL-like	Nicotiana tabacum	LOC107778664	tr|A0A1S3YR42|A0A1S3YR42_TOBAC myb family transcription factor APL-like OS=Nicotiana tabacum OX=4097 GN=LOC107778664 PE=3 SV=1	AT3G24120.1 | Symbols:PHL2 | PHR1-like 2 | Chr3:8705925-8708148 REVERSE LENGTH=295
Nbe.v1.1.chr01g02860.1	HC	Nbe.v1.s00160	7908604	7915784	+	zinc finger BED domain-containing protein RICESLEEPER 3-like	Nicotiana sylvestris	LOC104240001	tr|A0A1U7Y2T1|A0A1U7Y2T1_NICSY zinc finger BED domain-containing protein RICESLEEPER 3-like OS=Nicotiana sylvestris OX=4096 GN=LOC104240001 PE=4 SV=1	AT3G42170.1 | Symbols:DAYSLEEPER | DAYSLEEPER | Chr3:14321838-14323928 FORWARD LENGTH=696
Nbe.v1.1.chr01g02870.1	HC	Nbe.v1.s00160	7936429	7938114	-	zinc finger BED domain-containing protein RICESLEEPER 3-like	Nicotiana sylvestris	LOC104240001	tr|A0A1U7Y2T1|A0A1U7Y2T1_NICSY zinc finger BED domain-containing protein RICESLEEPER 3-like OS=Nicotiana sylvestris OX=4096 GN=LOC104240001 PE=4 SV=1	AT3G42170.1 | Symbols:DAYSLEEPER | DAYSLEEPER | Chr3:14321838-14323928 FORWARD LENGTH=696
Nbe.v1.1.chr01g02880.1	HC	Nbe.v1.s00160	7967139	7979284	+	Flavin-containing monooxygenase	Nicotiana tabacum	LOC107767206	tr|A0A1S3XNX1|A0A1S3XNX1_TOBAC Flavin-containing monooxygenase OS=Nicotiana tabacum OX=4097 GN=LOC107767206 PE=3 SV=1	AT1G48910.1 | Symbols:YUC10 | YUCCA 10 | Chr1:18091681-18093774 FORWARD LENGTH=383
Nbe.v1.1.chr01g02890.1	HC	Nbe.v1.s00160	7979973	7985723	-	Protein heso1	Nicotiana attenuata	HESO1_0	tr|A0A1J6IL71|A0A1J6IL71_NICAT Protein heso1 OS=Nicotiana attenuata OX=49451 GN=HESO1_0 PE=4 SV=1	AT3G45750.1 | Symbols:no symbol available | no full name available | Chr3:16793855-16797380 REVERSE LENGTH=682
Nbe.v1.1.chr01g02900.1	HC	Nbe.v1.s00160	8041418	8054858	+	Non-lysosomal glucosylceramidase	Nicotiana tabacum	LOC107777099	tr|A0A1S3YK02|A0A1S3YK02_TOBAC Non-lysosomal glucosylceramidase OS=Nicotiana tabacum OX=4097 GN=LOC107777099 PE=3 SV=1	AT3G24180.2 | Symbols:no symbol available | no full name available | Chr3:8735011-8741147 REVERSE LENGTH=950
Nbe.v1.1.chr01g02920.1	HC	Nbe.v1.s00160	8076870	8077214	+	No_hits	#	#	No_hits	No_hits
Nbe.v1.1.chr01g02930.1	HC	Nbe.v1.s00160	8089632	8101767	+	Glutathione reductase	Nicotiana tabacum	LOC107777100	tr|A0A1S3YKT8|A0A1S3YKT8_TOBAC Glutathione reductase OS=Nicotiana tabacum OX=4097 GN=LOC107777100 PE=3 SV=1	AT3G24170.3 | Symbols:ATGR1,GR1 | glutathione-disulfide reductase | Chr3:8729762-8734115 REVERSE LENGTH=499
Nbe.v1.1.chr01g02940.1	HC	Nbe.v1.s00160	8103141	8114963	-	uncharacterized protein LOC107777101 isoform X2	Nicotiana tabacum	LOC107777101	tr|A0A1S3YK08|A0A1S3YK08_TOBAC uncharacterized protein LOC107777101 isoform X2 OS=Nicotiana tabacum OX=4097 GN=LOC107777101 PE=4 SV=1	AT4G13670.1 | Symbols:PTAC5 | plastid transcriptionally active 5 | Chr4:7948644-7950779 FORWARD LENGTH=387
Nbe.v1.1.chr01g02950.1	HC	Nbe.v1.s00160	8133412	8138299	-	PMP	Nicotiana attenuata	A4A49_19483	tr|A0A314L528|A0A314L528_NICAT PMP OS=Nicotiana attenuata OX=49451 GN=A4A49_19483 PE=4 SV=1	AT3G24160.1 | Symbols:PMP | putative type 1 membrane protein | Chr3:8726241-8729023 FORWARD LENGTH=364
Nbe.v1.1.chr01g02980.1	HC	Nbe.v1.s00160	8197624	8197947	+	uncharacterized protein LOC104246596	Nicotiana sylvestris	LOC104246596	tr|A0A1U7YNB9|A0A1U7YNB9_NICSY uncharacterized protein LOC104246596 OS=Nicotiana sylvestris OX=4096 GN=LOC104246596 PE=4 SV=1	No_hits
Nbe.v1.1.chr01g03030.1	HC	Nbe.v1.s00160	8407482	8408393	-	glycine-rich cell wall structural protein-like	Nicotiana tabacum	LOC107829285	tr|A0A1S4DFX4|A0A1S4DFX4_TOBAC glycine-rich cell wall structural protein-like OS=Nicotiana tabacum OX=4097 GN=LOC107829285 PE=4 SV=1	No_hits
Nbe.v1.1.chr01g03040.1	HC	Nbe.v1.s00160	8415548	8418756	-	Protein phosphatase 2c 32	Nicotiana attenuata	POL	tr|A0A314L9Y8|A0A314L9Y8_NICAT Protein phosphatase 2c 32 OS=Nicotiana attenuata OX=49451 GN=POL PE=4 SV=1	AT2G35350.1 | Symbols:PLL1 | poltergeist like 1 | Chr2:14881360-14884116 REVERSE LENGTH=783
Nbe.v1.1.chr01g03050.1	HC	Nbe.v1.s00160	8488114	8490937	+	zinc finger protein 385B-like	Nicotiana tabacum	LOC107809536	tr|A0A1S4BLA2|A0A1S4BLA2_TOBAC zinc finger protein 385B-like OS=Nicotiana tabacum OX=4097 GN=LOC107809536 PE=4 SV=1	No_hits
Nbe.v1.1.chr01g03060.1	HC	Nbe.v1.s00160	8495325	8499833	+	E3 ubiquitin-protein ligase prt1	Nicotiana attenuata	PRT1	tr|A0A1J6IDB0|A0A1J6IDB0_NICAT E3 ubiquitin-protein ligase prt1 OS=Nicotiana attenuata OX=49451 GN=PRT1 PE=4 SV=1	AT3G24800.1 | Symbols:PRT1 | proteolysis 1 | Chr3:9055653-9057795 FORWARD LENGTH=410
Nbe.v1.1.chr01g03070.1	HC	Nbe.v1.s00160	8626129	8629312	+	Cyclin-dependent kinase inhibitor	Nicotiana tabacum	LOC107804493	tr|A0A1S4B4M8|A0A1S4B4M8_TOBAC Cyclin-dependent kinase inhibitor OS=Nicotiana tabacum OX=4097 GN=LOC107804493 PE=3 SV=1	AT5G48820.1 | Symbols:ICK6,KRP3 | inhibitor/interactor with cyclin-dependent kinase,KIP-RELATED PROTEIN 3 | Chr5:19792608-19794346 REVERSE LENGTH=222
Nbe.v1.1.chr01g03080.1	HC	Nbe.v1.s00160	8664215	8665764	-	transcription factor FAMA-like isoform X2	Nicotiana tabacum	LOC107808389	tr|A0A1S4BHN6|A0A1S4BHN6_TOBAC transcription factor FAMA-like isoform X2 OS=Nicotiana tabacum OX=4097 GN=LOC107808389 PE=4 SV=1	AT3G24140.1 | Symbols:FMA | FAMA | Chr3:8715525-8717772 REVERSE LENGTH=414
Nbe.v1.1.chr01g03090.1	HC	Nbe.v1.s00160	8667726	8680816	-	26S proteasome non-ATPase regulatory subunit 1 homolog	Nicotiana tabacum	LOC107804491	tr|A0A1S4B4M6|A0A1S4B4M6_TOBAC 26S proteasome non-ATPase regulatory subunit 1 homolog OS=Nicotiana tabacum OX=4097 GN=LOC107804491 PE=3 SV=1	AT2G32730.1 | Symbols:no symbol available | no full name available | Chr2:13880189-13885464 FORWARD LENGTH=1004
Nbe.v1.1.chr01g03130.1	HC	Nbe.v1.s00160	8763230	8767649	+	F-boxfbd/lrr-repeat protein	Nicotiana attenuata	A4A49_24354	tr|A0A1J6I8S4|A0A1J6I8S4_NICAT F-boxfbd/lrr-repeat protein OS=Nicotiana attenuata OX=49451 GN=A4A49_24354 PE=4 SV=1	No_hits
Nbe.v1.1.chr01g03140.1	HC	Nbe.v1.s00160	8867959	8868381	+	7-methylxanthosine synthase 1-like	Nicotiana tabacum	LOC107798856	tr|A0A1S4AL53|A0A1S4AL53_TOBAC 7-methylxanthosine synthase 1-like OS=Nicotiana tabacum OX=4097 GN=LOC107798856 PE=3 SV=1	AT1G19640.1 | Symbols:JMT | jasmonic acid carboxyl methyltransferase | Chr1:6789166-6791708 REVERSE LENGTH=389
Nbe.v1.1.chr01g03150.1	HC	Nbe.v1.s00160	8960100	8961946	+	60S ribosomal protein L13a-4-like	Nicotiana tabacum	LOC107798858	tr|A0A1S4AL36|A0A1S4AL36_TOBAC 60S ribosomal protein L13a-4-like OS=Nicotiana tabacum OX=4097 GN=LOC107798858 PE=3 SV=1	AT5G48760.2 | Symbols:no symbol available | no full name available | Chr5:19771315-19772686 REVERSE LENGTH=206
Nbe.v1.1.chr01g03160.1	HC	Nbe.v1.s00160	8972384	8974933	+	pectinesterase	Nicotiana tabacum	LOC107798857	tr|A0A1S4AL98|A0A1S4AL98_TOBAC pectinesterase OS=Nicotiana tabacum OX=4097 GN=LOC107798857 PE=4 SV=1	AT3G24130.1 | Symbols:no symbol available | no full name available | Chr3:8711663-8713361 REVERSE LENGTH=335
Nbe.v1.1.chr01g03170.1	HC	Nbe.v1.s00160	9011577	9014552	+	uncharacterized protein LOC107794914	Nicotiana tabacum	LOC107794914	tr|A0A1S4A8J7|A0A1S4A8J7_TOBAC uncharacterized protein LOC107794914 OS=Nicotiana tabacum OX=4097 GN=LOC107794914 PE=4 SV=1	No_hits
Nbe.v1.1.chr01g03180.1	HC	Nbe.v1.s00160	9020049	9021089	-	NADP-dependent alkenal double bond reductase P1-like	Nicotiana sylvestris	LOC104243895	tr|A0A1U7YF92|A0A1U7YF92_NICSY NADP-dependent alkenal double bond reductase P1-like OS=Nicotiana sylvestris OX=4096 GN=LOC104243895 PE=4 SV=1	AT5G16970.1 | Symbols:AER,AT-AER | alkenal reductase | Chr5:5576291-5578001 REVERSE LENGTH=345
Nbe.v1.1.chr01g03190.1	HC	Nbe.v1.s00160	9022421	9023266	-	F-box/kelch-repeat protein At3g23880-like	Nicotiana tabacum	LOC107759807	tr|A0A1S3X0U2|A0A1S3X0U2_TOBAC F-box/kelch-repeat protein At3g23880-like OS=Nicotiana tabacum OX=4097 GN=LOC107759807 PE=4 SV=1	AT3G06240.1 | Symbols:no symbol available | no full name available | Chr3:1887336-1888619 FORWARD LENGTH=427
Nbe.v1.1.chr01g03210.1	HC	Nbe.v1.s00160	9093317	9097413	+	F-box family protein	Solanum tuberosum	-	tr|M1CEZ5|M1CEZ5_SOLTU F-box family protein OS=Solanum tuberosum OX=4113 PE=4 SV=1	No_hits
Nbe.v1.1.chr01g03220.1	HC	Nbe.v1.s00160	9181489	9181914	-	Uncharacterized protein	Nicotiana attenuata	A4A49_26030	tr|A0A1J6KCT2|A0A1J6KCT2_NICAT Uncharacterized protein OS=Nicotiana attenuata OX=49451 GN=A4A49_26030 PE=4 SV=1	No_hits
Nbe.v1.1.chr01g03230.1	HC	Nbe.v1.s00160	9195948	9196316	-	Uncharacterized protein	Nicotiana attenuata	A4A49_40153	tr|A0A1J6K616|A0A1J6K616_NICAT Uncharacterized protein OS=Nicotiana attenuata OX=49451 GN=A4A49_40153 PE=4 SV=1	No_hits
Nbe.v1.1.chr01g03240.1	HC	Nbe.v1.s00160	9233984	9234292	-	kxDL motif-containing protein 1-like	Nicotiana tabacum	LOC107773130	tr|A0A1S3Y7A6|A0A1S3Y7A6_TOBAC kxDL motif-containing protein 1-like OS=Nicotiana tabacum OX=4097 GN=LOC107773130 PE=3 SV=1	AT3G29130.6 | Symbols:no symbol available | no full name available | Chr3:11102546-11103294 REVERSE LENGTH=119
Nbe.v1.1.chr01g03250.1	HC	Nbe.v1.s00160	9242717	9243016	-	uncharacterized protein LOC104246596	Nicotiana sylvestris	LOC104246596	tr|A0A1U7YNB9|A0A1U7YNB9_NICSY uncharacterized protein LOC104246596 OS=Nicotiana sylvestris OX=4096 GN=LOC104246596 PE=4 SV=1	No_hits
Nbe.v1.1.chr01g03260.1	HC	Nbe.v1.s00160	9325305	9332001	+	G protein gamma1 subunit (Fragment)	Nicotiana benthamiana	-	tr|V9NE68|V9NE68_NICBE G protein gamma1 subunit (Fragment) OS=Nicotiana benthamiana OX=4100 PE=2 SV=1	AT3G22942.1 | Symbols:AtGG2,AGG2 | G-protein gamma subunit 2 | Chr3:8134475-8135667 FORWARD LENGTH=100
Nbe.v1.1.chr01g03270.1	HC	Nbe.v1.s00160	9335498	9336326	-	Small GTPase superfamily, ARF/SAR type	Cynara cardunculus var. scolymus	Ccrd_010118	tr|A0A103YLT0|A0A103YLT0_CYNCS Small GTPase superfamily, ARF/SAR type OS=Cynara cardunculus var. scolymus OX=59895 GN=Ccrd_010118 PE=3 SV=1	AT3G22950.2 | Symbols:ARFC1,ATARFC1 | ADP-ribosylation factor C1 | Chr3:8136364-8137513 REVERSE LENGTH=183
Nbe.v1.1.chr01g03290.1	HC	Nbe.v1.s00160	9361471	9371876	+	Pyruvate kinase isozyme A, chloroplastic	Nicotiana tabacum	-	sp|Q40545|KPYA_TOBAC Pyruvate kinase isozyme A, chloroplastic OS=Nicotiana tabacum OX=4097 PE=2 SV=1	AT3G22960.1 | Symbols:PKP1,PKP-ALPHA | PLASTIDIAL PYRUVATE KINASE 1 | Chr3:8139369-8141771 FORWARD LENGTH=596
Nbe.v1.1.chr01g03300.1	HC	Nbe.v1.s00160	9387636	9388103	+	uncharacterized protein LOC104212887	Nicotiana sylvestris	LOC104212887	tr|A0A1U7V6F3|A0A1U7V6F3_NICSY uncharacterized protein LOC104212887 OS=Nicotiana sylvestris OX=4096 GN=LOC104212887 PE=4 SV=1	No_hits
Nbe.v1.1.chr01g03320.1	HC	Nbe.v1.s00160	9451567	9453040	+	DUF506 domain-containing protein	Nicotiana attenuata	A4A49_43533	tr|A0A1J6K7B2|A0A1J6K7B2_NICAT DUF506 domain-containing protein OS=Nicotiana attenuata OX=49451 GN=A4A49_43533 PE=4 SV=1	AT3G22970.1 | Symbols:no symbol available | no full name available | Chr3:8152592-8153881 FORWARD LENGTH=370
Nbe.v1.1.chr01g03370.1	HC	Nbe.v1.s00160	9575401	9578031	-	GDP-mannose 3,5-epimerase 1	Nicotiana tabacum	LOC107826294	tr|A0A1S4D5X6|A0A1S4D5X6_TOBAC GDP-mannose 3,5-epimerase 1 OS=Nicotiana tabacum OX=4097 GN=LOC107826294 PE=4 SV=1	AT5G28840.2 | Symbols:GME | "GDP-D-mannose 3',5'-epimerase" | Chr5:10862472-10864024 REVERSE LENGTH=377
Nbe.v1.1.chr01g03380.1	HC	Nbe.v1.s00160	9598529	9598801	+	probable inactive ATP-dependent zinc metalloprotease FTSHI 1, chloroplastic	Nicotiana tabacum	LOC107829268	tr|A0A1S4DFJ1|A0A1S4DFJ1_TOBAC probable inactive ATP-dependent zinc metalloprotease FTSHI 1, chloroplastic OS=Nicotiana tabacum OX=4097 GN=LOC107829268 PE=3 SV=1	AT4G23940.1 | Symbols:ARC1,FtsHi1 | FTSH inactive protease 1,ACCUMULATION AND REPLICATION OF CHLOROPLASTS 1 | Chr4:12437108-12441841 FORWARD LENGTH=946
Nbe.v1.1.chr01g03400.1	HC	Nbe.v1.s00160	9636238	9636699	-	Transposon MuDR mudrA	Solanum tuberosum	-	tr|M1DV62|M1DV62_SOLTU Transposon MuDR mudrA OS=Solanum tuberosum OX=4113 PE=4 SV=1	No_hits
Nbe.v1.1.chr01g03410.1	HC	Nbe.v1.s00160	9657161	9662988	+	armadillo repeat-containing protein LFR-like	Nicotiana tabacum	LOC107816639	tr|A0A1S4C9R7|A0A1S4C9R7_TOBAC armadillo repeat-containing protein LFR-like OS=Nicotiana tabacum OX=4097 GN=LOC107816639 PE=4 SV=1	AT3G22990.1 | Symbols:LFR | LEAF AND FLOWER RELATED | Chr3:8164015-8166145 FORWARD LENGTH=460
Nbe.v1.1.chr01g03420.1	HC	Nbe.v1.s00160	9663191	9663572	+	armadillo repeat-containing protein LFR-like	Nicotiana tabacum	LOC107816639	tr|A0A1S4C9R7|A0A1S4C9R7_TOBAC armadillo repeat-containing protein LFR-like OS=Nicotiana tabacum OX=4097 GN=LOC107816639 PE=4 SV=1	AT3G22990.1 | Symbols:LFR | LEAF AND FLOWER RELATED | Chr3:8164015-8166145 FORWARD LENGTH=460
Nbe.v1.1.chr01g03430.1	HC	Nbe.v1.s00160	9664572	9664964	-	inactive protein RESTRICTED TEV MOVEMENT 1-like	Nicotiana tabacum	LOC107816638	tr|A0A1S4C9P4|A0A1S4C9P4_TOBAC inactive protein RESTRICTED TEV MOVEMENT 1-like OS=Nicotiana tabacum OX=4097 GN=LOC107816638 PE=3 SV=1	AT1G05760.1 | Symbols:RTM1 | restricted tev movement 1 | Chr1:1723797-1724440 REVERSE LENGTH=174
Nbe.v1.1.chr01g03440.1	HC	Nbe.v1.s00160	9690900	9691433	-	Jacalin-related lectin 2	Nicotiana attenuata	JAL2	tr|A0A1J6K260|A0A1J6K260_NICAT Jacalin-related lectin 2 OS=Nicotiana attenuata OX=49451 GN=JAL2 PE=3 SV=1	AT1G05770.1 | Symbols:no symbol available | no full name available | Chr1:1725547-1726250 REVERSE LENGTH=184
Nbe.v1.1.chr01g03450.1	HC	Nbe.v1.s00160	9761701	9773357	-	Endonuclease III homolog	Nicotiana tabacum	LOC107762471	tr|A0A1S3X8V9|A0A1S3X8V9_TOBAC Endonuclease III homolog OS=Nicotiana tabacum OX=4097 GN=LOC107762471 PE=3 SV=1	AT2G31450.2 | Symbols:ATNTH1 | | Chr2:13401318-13404134 REVERSE LENGTH=377
Nbe.v1.1.chr01g03470.1	HC	Nbe.v1.s00160	9842281	9842780	-	inactive protein RESTRICTED TEV MOVEMENT 1-like	Nicotiana tabacum	LOC107786619	tr|A0A1S3ZH86|A0A1S3ZH86_TOBAC inactive protein RESTRICTED TEV MOVEMENT 1-like OS=Nicotiana tabacum OX=4097 GN=LOC107786619 PE=3 SV=1	No_hits
Nbe.v1.1.chr01g03480.1	HC	Nbe.v1.s00160	9843644	9844183	-	inactive protein RESTRICTED TEV MOVEMENT 1-like	Nicotiana tabacum	LOC107786620	tr|A0A1S3ZGN9|A0A1S3ZGN9_TOBAC inactive protein RESTRICTED TEV MOVEMENT 1-like OS=Nicotiana tabacum OX=4097 GN=LOC107786620 PE=3 SV=1	AT1G05760.1 | Symbols:RTM1 | restricted tev movement 1 | Chr1:1723797-1724440 REVERSE LENGTH=174
Nbe.v1.1.chr01g03500.1	HC	Nbe.v1.s00160	9887435	9887899	-	inactive protein RESTRICTED TEV MOVEMENT 1-like	Nicotiana tabacum	LOC107785937	tr|A0A1S3ZEZ8|A0A1S3ZEZ8_TOBAC inactive protein RESTRICTED TEV MOVEMENT 1-like OS=Nicotiana tabacum OX=4097 GN=LOC107785937 PE=3 SV=1	AT1G05760.1 | Symbols:RTM1 | restricted tev movement 1 | Chr1:1723797-1724440 REVERSE LENGTH=174
Nbe.v1.1.chr01g03510.1	HC	Nbe.v1.s00160	9893841	9894344	-	inactive protein RESTRICTED TEV MOVEMENT 1-like	Nicotiana tabacum	LOC107775292	tr|A0A1S3YE30|A0A1S3YE30_TOBAC inactive protein RESTRICTED TEV MOVEMENT 1-like OS=Nicotiana tabacum OX=4097 GN=LOC107775292 PE=3 SV=1	AT1G05760.1 | Symbols:RTM1 | restricted tev movement 1 | Chr1:1723797-1724440 REVERSE LENGTH=174
Nbe.v1.1.chr01g03530.1	HC	Nbe.v1.s00160	9984075	9987024	-	3-ketoacyl-CoA synthase	Nicotiana attenuata	KCS20_0	tr|A0A314L6M9|A0A314L6M9_NICAT 3-ketoacyl-CoA synthase OS=Nicotiana attenuata OX=49451 GN=KCS20_0 PE=3 SV=1	AT1G04220.1 | Symbols:KCS2 | 3-ketoacyl-CoA synthase 2 | Chr1:1119853-1122483 REVERSE LENGTH=528
Nbe.v1.1.chr01g03540.1	HC	Nbe.v1.s00160	10048707	10050172	+	protein NUCLEAR FUSION DEFECTIVE 6, chloroplastic/mitochondrial-like isoform X4	Nicotiana tabacum	LOC107760943	tr|A0A1S3X3R5|A0A1S3X3R5_TOBAC protein NUCLEAR FUSION DEFECTIVE 6, chloroplastic/mitochondrial-like isoform X4 OS=Nicotiana tabacum OX=4097 GN=LOC107760943 PE=4 SV=1	AT1G28395.6 | Symbols:no symbol available | no full name available | Chr1:9969817-9971433 REVERSE LENGTH=95
Nbe.v1.1.chr01g03560.1	HC	Nbe.v1.s00160	10184385	10189814	-	RING-type E3 ubiquitin transferase	Nicotiana sylvestris	LOC104228779	tr|A0A1U7WQP3|A0A1U7WQP3_NICSY RING-type E3 ubiquitin transferase OS=Nicotiana sylvestris OX=4096 GN=LOC104228779 PE=4 SV=1	AT1G76390.2 | Symbols:AtPUB43,PUB43 | plant U-box 43 | Chr1:28655914-28658531 FORWARD LENGTH=811
Nbe.v1.1.chr01g03580.1	HC	Nbe.v1.s00160	10370137	10371468	+	non-specific serine/threonine protein kinase	Nicotiana tabacum	LOC107760209	tr|A0A1S3X1L4|A0A1S3X1L4_TOBAC non-specific serine/threonine protein kinase OS=Nicotiana tabacum OX=4097 GN=LOC107760209 PE=3 SV=1	AT3G23000.1 | Symbols:SnRK3.10,ATSRPK1,CIPK7,PKS7,ATSR2 | SNF1-RELATED PROTEIN KINASE 3.10,CBL-interacting protein kinase 7 | Chr3:8172654-8173943 FORWARD LENGTH=429
Nbe.v1.1.chr01g03590.1	HC	Nbe.v1.s00160	10375319	10378216	-	pentatricopeptide repeat-containing protein At3g23020	Nicotiana sylvestris	LOC104223838	tr|A0A1U7W4W0|A0A1U7W4W0_NICSY pentatricopeptide repeat-containing protein At3g23020 OS=Nicotiana sylvestris OX=4096 GN=LOC104223838 PE=4 SV=1	AT3G23020.1 | Symbols:no symbol available | no full name available | Chr3:8177215-8179743 REVERSE LENGTH=842
Nbe.v1.1.chr01g03600.1	HC	Nbe.v1.s00160	10403281	10415674	-	acylaminoacyl-peptidase	Solanum lycopersicum	-	tr|A0A3Q7J2K1|A0A3Q7J2K1_SOLLC acylaminoacyl-peptidase OS=Solanum lycopersicum OX=4081 PE=3 SV=1	AT4G14570.1 | Symbols:AtAARE,AARE | acylamino acid-releasing enzyme | Chr4:8362125-8366525 FORWARD LENGTH=819
Nbe.v1.1.chr01g03610.1	HC	Nbe.v1.s00160	10427449	10430399	+	Nad(P)h-quinone oxidoreductase subunit n, chloroplastic	Nicotiana attenuata	NDHN	tr|A0A1J6KCT6|A0A1J6KCT6_NICAT Nad(P)h-quinone oxidoreductase subunit n, chloroplastic OS=Nicotiana attenuata OX=49451 GN=NDHN PE=4 SV=1	AT5G58260.1 | Symbols:NdhN | NADH dehydrogenase-like complex N | Chr5:23561075-23561929 REVERSE LENGTH=209
Nbe.v1.1.chr01g03620.1	HC	Nbe.v1.s00160	10614688	10617414	+	photosynthetic NDH subunit of subcomplex B 5, chloroplastic-like	Nicotiana tabacum	LOC107783685	tr|A0A1S3Z720|A0A1S3Z720_TOBAC photosynthetic NDH subunit of subcomplex B 5, chloroplastic-like OS=Nicotiana tabacum OX=4097 GN=LOC107783685 PE=4 SV=1	AT5G43750.1 | Symbols:NDH18,PnsB5 | Photosynthetic NDH subcomplex B 5,NAD(P)H dehydrogenase 18 | Chr5:17580100-17581145 REVERSE LENGTH=212
Nbe.v1.1.chr01g03630.1	HC	Nbe.v1.s00160	10653766	10657288	+	lysM domain receptor-like kinase 4	Nicotiana sylvestris	LOC104214957	tr|A0A1U7VKX9|A0A1U7VKX9_NICSY lysM domain receptor-like kinase 4 OS=Nicotiana sylvestris OX=4096 GN=LOC104214957 PE=4 SV=1	AT2G23770.1 | Symbols:LYK4,AtLYK4 | LysM-containing receptor-like kinase 4 | Chr2:10120242-10122080 REVERSE LENGTH=612
Nbe.v1.1.chr01g03640.1	HC	Nbe.v1.s00160	10670422	10674423	+	transcription factor UNE12-like	Nicotiana tabacum	LOC107780656	tr|A0A1S3YXY2|A0A1S3YXY2_TOBAC transcription factor UNE12-like OS=Nicotiana tabacum OX=4097 GN=LOC107780656 PE=4 SV=1	AT4G02590.2 | Symbols:UNE12 | unfertilized embryo sac 12 | Chr4:1137968-1140306 REVERSE LENGTH=310
Nbe.v1.1.chr01g03650.1	HC	Nbe.v1.s00160	10699510	10699926	+	1-aminocyclopropane-1-carboxylate oxidase homolog	Nicotiana tabacum	LOC107794476	tr|A0A1S4A789|A0A1S4A789_TOBAC 1-aminocyclopropane-1-carboxylate oxidase homolog OS=Nicotiana tabacum OX=4097 GN=LOC107794476 PE=3 SV=1	AT1G06620.2 | Symbols:no symbol available | no full name available | Chr1:2025618-2026764 FORWARD LENGTH=284
Nbe.v1.1.chr01g03660.1	HC	Nbe.v1.s00160	10726952	10729305	+	1-aminocyclopropane-1-carboxylate oxidase homolog	Nicotiana sylvestris	LOC104247695	tr|A0A1U7YS76|A0A1U7YS76_NICSY 1-aminocyclopropane-1-carboxylate oxidase homolog OS=Nicotiana sylvestris OX=4096 GN=LOC104247695 PE=3 SV=1	AT1G06620.1 | Symbols:no symbol available | no full name available | Chr1:2025618-2027094 FORWARD LENGTH=365
Nbe.v1.1.chr01g03690.1	HC	Nbe.v1.s00160	10802098	10804106	+	1-aminocyclopropane-1-carboxylate oxidase-like protein	Nicotiana attenuata	ACO3_5	tr|A0A1J6I1C8|A0A1J6I1C8_NICAT 1-aminocyclopropane-1-carboxylate oxidase-like protein OS=Nicotiana attenuata OX=49451 GN=ACO3_5 PE=3 SV=1	AT1G06620.1 | Symbols:no symbol available | no full name available | Chr1:2025618-2027094 FORWARD LENGTH=365
Nbe.v1.1.chr01g03700.1	HC	Nbe.v1.s00160	10805319	10807297	+	1-aminocyclopropane-1-carboxylate oxidase homolog 1-like	Nicotiana tabacum	LOC107776657	tr|A0A1S3YIX7|A0A1S3YIX7_TOBAC 1-aminocyclopropane-1-carboxylate oxidase homolog 1-like OS=Nicotiana tabacum OX=4097 GN=LOC107776657 PE=3 SV=1	AT1G06620.1 | Symbols:no symbol available | no full name available | Chr1:2025618-2027094 FORWARD LENGTH=365
Nbe.v1.1.chr01g03710.1	HC	Nbe.v1.s00160	10812477	10814039	-	midasin-like	Nicotiana tabacum	LOC107776736	tr|A0A1S3YJ54|A0A1S3YJ54_TOBAC midasin-like OS=Nicotiana tabacum OX=4097 GN=LOC107776736 PE=4 SV=1	AT1G67120.1 | Symbols:MDN1,AtMDN1 | MIDASIN 1 | Chr1:25069727-25095526 REVERSE LENGTH=5393
Nbe.v1.1.chr01g03720.1	HC	Nbe.v1.s00160	10814262	10815095	-	Midasin	Nicotiana attenuata	A4A49_06261	tr|A0A314L9N4|A0A314L9N4_NICAT Midasin OS=Nicotiana attenuata OX=49451 GN=A4A49_06261 PE=3 SV=1	AT1G67120.2 | Symbols:MDN1,AtMDN1 | MIDASIN 1 | Chr1:25069727-25095526 REVERSE LENGTH=5400
Nbe.v1.1.chr01g03770.1	HC	Nbe.v1.s00160	10924934	10926785	+	1-aminocyclopropane-1-carboxylate oxidase homolog 1-like	Nicotiana tabacum	LOC107776657	tr|A0A1S3YIX7|A0A1S3YIX7_TOBAC 1-aminocyclopropane-1-carboxylate oxidase homolog 1-like OS=Nicotiana tabacum OX=4097 GN=LOC107776657 PE=3 SV=1	AT1G06640.3 | Symbols:no symbol available | no full name available | Chr1:2032366-2033527 FORWARD LENGTH=286
Nbe.v1.1.chr01g03780.1	HC	Nbe.v1.s00160	10931218	10931739	+	Desacetoxyvindoline 4-hydroxylase	Solanum tuberosum	-	tr|M1BG68|M1BG68_SOLTU Desacetoxyvindoline 4-hydroxylase OS=Solanum tuberosum OX=4113 PE=4 SV=1	AT1G06620.2 | Symbols:no symbol available | no full name available | Chr1:2025618-2026764 FORWARD LENGTH=284
Nbe.v1.1.chr01g03800.1	HC	Nbe.v1.s00160	10963413	10971257	+	CASP-like protein	Nicotiana tabacum	LOC107781550	tr|A0A1S3Z057|A0A1S3Z057_TOBAC CASP-like protein OS=Nicotiana tabacum OX=4097 GN=LOC107781550 PE=3 SV=1	AT3G23200.1 | Symbols:CASPL5B3 | CASP-like protein 5B3 | Chr3:8281659-8282603 FORWARD LENGTH=152
Nbe.v1.1.chr01g03810.1	HC	Nbe.v1.s00160	10988623	10992104	-	transcription factor bHLH104-like isoform X1	Nicotiana tabacum	LOC107781558	tr|A0A1S3YZM2|A0A1S3YZM2_TOBAC transcription factor bHLH104-like isoform X1 OS=Nicotiana tabacum OX=4097 GN=LOC107781558 PE=4 SV=1	AT4G14410.3 | Symbols:bHLH104 | basic Helix-Loop-Helix 104 | Chr4:8300418-8301503 FORWARD LENGTH=277
Nbe.v1.1.chr01g03820.1	HC	Nbe.v1.s00160	11008016	11009052	+	Uncharacterized protein	Nicotiana attenuata	A4A49_07321	tr|A0A1J6IF33|A0A1J6IF33_NICAT Uncharacterized protein OS=Nicotiana attenuata OX=49451 GN=A4A49_07321 PE=4 SV=1	No_hits
Nbe.v1.1.chr01g03830.1	HC	Nbe.v1.s00160	11024809	11028601	-	Electron transfer flavoprotein subunit beta	Nicotiana tabacum	LOC107781581	tr|A0A1S3Z028|A0A1S3Z028_TOBAC Electron transfer flavoprotein subunit beta OS=Nicotiana tabacum OX=4097 GN=LOC107781581 PE=3 SV=1	AT5G43430.3 | Symbols:ETFBETA | electron transfer flavoprotein beta | Chr5:17453831-17455111 FORWARD LENGTH=219
Nbe.v1.1.chr01g03850.1	HC	Nbe.v1.s00160	11087183	11089797	+	uncharacterized protein LOC104236153	Nicotiana sylvestris	LOC104236153	tr|A0A1U7XBT1|A0A1U7XBT1_NICSY uncharacterized protein LOC104236153 OS=Nicotiana sylvestris OX=4096 GN=LOC104236153 PE=4 SV=1	No_hits
Nbe.v1.1.chr01g03870.1	HC	Nbe.v1.s00160	11149760	11150323	+	pentatricopeptide repeat-containing protein At4g21065-like	Nicotiana tabacum	LOC107790860	tr|A0A1S3ZVB6|A0A1S3ZVB6_TOBAC pentatricopeptide repeat-containing protein At4g21065-like OS=Nicotiana tabacum OX=4097 GN=LOC107790860 PE=3 SV=1	AT3G61170.1 | Symbols:no symbol available | no full name available | Chr3:22638691-22641237 REVERSE LENGTH=783
Nbe.v1.1.chr01g03880.1	HC	Nbe.v1.s00160	11155734	11155988	+	Putative ovule protein (Fragment)	Solanum chacoense	-	tr|A0A0V0GFJ1|A0A0V0GFJ1_SOLCH Putative ovule protein (Fragment) OS=Solanum chacoense OX=4108 PE=3 SV=1	AT5G56030.1 | Symbols:HSP81-2,HSP90.2,AtHsp90.2,ERD8,HSP81.2 | EARLY-RESPONSIVE TO DEHYDRATION 8,heat shock protein 81-2,heat shock protein 81.2,HEAT SHOCK PROTEIN 90.2,HEAT SHOCK PROTEIN 90.2 | Chr5:22686923-22689433 FORWARD LENGTH=699
Nbe.v1.1.chr01g03890.1	HC	Nbe.v1.s00160	11163083	11164058	+	Molybdate-anion transporter	Nicotiana tabacum	LOC107779368	tr|A0A1S3YT10|A0A1S3YT10_TOBAC Molybdate-anion transporter OS=Nicotiana tabacum OX=4097 GN=LOC107779368 PE=3 SV=1	AT4G27720.1 | Symbols:no symbol available | no full name available | Chr4:13831203-13833521 FORWARD LENGTH=460
Nbe.v1.1.chr01g03910.1	HC	Nbe.v1.s00160	11196313	11197323	-	RING-type E3 ubiquitin transferase	Nicotiana attenuata	ATL1_1	tr|A0A1J6JSI6|A0A1J6JSI6_NICAT RING-type E3 ubiquitin transferase OS=Nicotiana attenuata OX=49451 GN=ATL1_1 PE=3 SV=1	AT5G43420.1 | Symbols:no symbol available | no full name available | Chr5:17451790-17452917 FORWARD LENGTH=375
Nbe.v1.1.chr01g03920.1	HC	Nbe.v1.s00160	11216414	11216716	-	glutaredoxin-C11-like	Nicotiana tabacum	LOC107827631	tr|A0A1S4DA17|A0A1S4DA17_TOBAC glutaredoxin-C11-like OS=Nicotiana tabacum OX=4097 GN=LOC107827631 PE=3 SV=1	AT3G62950.1 | Symbols:GRXC11 | | Chr3:23266303-23266614 FORWARD LENGTH=103
Nbe.v1.1.chr01g03930.1	HC	Nbe.v1.s00160	11219624	11220001	+	40S ribosomal protein S8	Coptis chinensis	IFM89_026261	tr|A0A835I4A0|A0A835I4A0_9MAGN 40S ribosomal protein S8 OS=Coptis chinensis OX=261450 GN=IFM89_026261 PE=3 SV=1	AT5G59240.1 | Symbols:no symbol available | no full name available | Chr5:23902626-23903670 REVERSE LENGTH=210
Nbe.v1.1.chr01g03940.1	HC	Nbe.v1.s00160	11246731	11248460	+	uncharacterized protein LOC104227572	Nicotiana sylvestris	LOC104227572	tr|A0A1U7WTX6|A0A1U7WTX6_NICSY uncharacterized protein LOC104227572 OS=Nicotiana sylvestris OX=4096 GN=LOC104227572 PE=4 SV=1	No_hits
Nbe.v1.1.chr01g03950.1	HC	Nbe.v1.s00160	11340411	11351875	+	uncharacterized protein LOC104220446	Nicotiana sylvestris	LOC104220446	tr|A0A1U7VXD0|A0A1U7VXD0_NICSY uncharacterized protein LOC104220446 OS=Nicotiana sylvestris OX=4096 GN=LOC104220446 PE=4 SV=1	No_hits
Nbe.v1.1.chr01g03960.1	HC	Nbe.v1.s00160	11353235	11354142	-	uncharacterized protein LOC104229200	Nicotiana sylvestris	LOC104229200	tr|A0A1U7WS04|A0A1U7WS04_NICSY uncharacterized protein LOC104229200 OS=Nicotiana sylvestris OX=4096 GN=LOC104229200 PE=4 SV=1	AT3G05850.1 | Symbols:MUG7 | MUSTANG 7 | Chr3:1743537-1745943 REVERSE LENGTH=777
Nbe.v1.1.chr01g03970.1	HC	Nbe.v1.s00160	11379569	11382965	+	exopolygalacturonase-like	Nicotiana tabacum	LOC107817249	tr|A0A1S4CBM0|A0A1S4CBM0_TOBAC exopolygalacturonase-like OS=Nicotiana tabacum OX=4097 GN=LOC107817249 PE=3 SV=1	AT4G18180.1 | Symbols:no symbol available | no full name available | Chr4:10065614-10067317 FORWARD LENGTH=422
Nbe.v1.1.chr01g03980.1	HC	Nbe.v1.s00160	11437889	11441622	+	Exopolygalacturonase	Nicotiana attenuata	PLAA2_0	tr|A0A314L9Y6|A0A314L9Y6_NICAT Exopolygalacturonase OS=Nicotiana attenuata OX=49451 GN=PLAA2_0 PE=3 SV=1	AT4G18180.1 | Symbols:no symbol available | no full name available | Chr4:10065614-10067317 FORWARD LENGTH=422
Nbe.v1.1.chr01g03990.1	HC	Nbe.v1.s00160	11489682	11493420	+	Exopolygalacturonase	Nicotiana attenuata	PLAA2_0	tr|A0A314L9Y6|A0A314L9Y6_NICAT Exopolygalacturonase OS=Nicotiana attenuata OX=49451 GN=PLAA2_0 PE=3 SV=1	AT4G18180.1 | Symbols:no symbol available | no full name available | Chr4:10065614-10067317 FORWARD LENGTH=422
Nbe.v1.1.chr01g04100.1	HC	Nbe.v1.s00160	11996044	11996409	+	No_hits	#	#	No_hits	No_hits
Nbe.v1.1.chr01g04120.1	HC	Nbe.v1.s00160	12146141	12146365	-	CCHC-type domain-containing protein	Nicotiana attenuata	A4A49_56041	tr|A0A1J6KGP2|A0A1J6KGP2_NICAT CCHC-type domain-containing protein OS=Nicotiana attenuata OX=49451 GN=A4A49_56041 PE=4 SV=1	No_hits
Nbe.v1.1.chr01g04160.1	HC	Nbe.v1.s00160	12338307	12338579	-	CCHC-type domain-containing protein	Nicotiana attenuata	A4A49_56041	tr|A0A1J6KGP2|A0A1J6KGP2_NICAT CCHC-type domain-containing protein OS=Nicotiana attenuata OX=49451 GN=A4A49_56041 PE=4 SV=1	No_hits
Nbe.v1.1.chr01g04180.1	HC	Nbe.v1.s00160	12501008	12502774	-	CCHC-type domain-containing protein (Fragment)	Nicotiana attenuata	A4A49_60206	tr|A0A1J6KB47|A0A1J6KB47_NICAT CCHC-type domain-containing protein (Fragment) OS=Nicotiana attenuata OX=49451 GN=A4A49_60206 PE=4 SV=1	No_hits
Nbe.v1.1.chr01g04190.1	HC	Nbe.v1.s00160	12516294	12516623	+	No_hits	#	#	No_hits	No_hits
Nbe.v1.1.chr01g04210.1	HC	Nbe.v1.s00160	12606594	12614192	+	DAG protein, chloroplastic-like	Nicotiana sylvestris	LOC104210959	tr|A0A1U7UQ43|A0A1U7UQ43_NICSY DAG protein, chloroplastic-like OS=Nicotiana sylvestris OX=4096 GN=LOC104210959 PE=4 SV=1	AT3G06790.2 | Symbols:MORF3 | multiple organellar RNA editing factor 3 | Chr3:2144564-2145743 REVERSE LENGTH=244
Nbe.v1.1.chr01g04220.1	HC	Nbe.v1.s00160	12631448	12634836	+	uncharacterized transmembrane protein DDB_G0289901-like	Nicotiana tabacum	LOC107817949	tr|A0A1S4CDP2|A0A1S4CDP2_TOBAC uncharacterized transmembrane protein DDB_G0289901-like OS=Nicotiana tabacum OX=4097 GN=LOC107817949 PE=4 SV=1	AT3G16760.1 | Symbols:no symbol available | no full name available | Chr3:5703213-5705080 FORWARD LENGTH=475
Nbe.v1.1.chr01g04230.1	HC	Nbe.v1.s00160	12667015	12670391	+	Ethylene-responsive transcription factor rap2-3	Nicotiana attenuata	RAP2-3	tr|A0A1J6JX30|A0A1J6JX30_NICAT Ethylene-responsive transcription factor rap2-3 OS=Nicotiana attenuata OX=49451 GN=RAP2-3 PE=4 SV=1	AT3G16770.1 | Symbols:ERF72,ATEBP,EBP,RAP2.3 | RELATED TO AP2 3,ethylene-responsive element binding protein,ETHYLENE RESPONSE FACTOR 72 | Chr3:5705784-5706768 FORWARD LENGTH=248
Nbe.v1.1.chr01g04260.1	HC	Nbe.v1.s00160	12784279	12784933	+	Histone H1E	Nicotiana tabacum	H1e	tr|A5A393|A5A393_TOBAC Histone H1E OS=Nicotiana tabacum OX=4097 GN=H1e PE=2 SV=1	AT2G30620.2 | Symbols:no symbol available | no full name available | Chr2:13045360-13046267 FORWARD LENGTH=202
Nbe.v1.1.chr01g04270.1	HC	Nbe.v1.s00160	12838513	12841933	+	40S ribosomal protein S15	Capsicum baccatum	CQW23_22408	tr|A0A2G2W0S7|A0A2G2W0S7_CAPBA 40S ribosomal protein S15 OS=Capsicum baccatum OX=33114 GN=CQW23_22408 PE=3 SV=1	AT1G04270.2 | Symbols:RPS15 | cytosolic ribosomal protein S15 | Chr1:1141852-1142960 REVERSE LENGTH=151
Nbe.v1.1.chr01g04280.1	HC	Nbe.v1.s00160	12842886	12844826	-	Basic helix-loop-helix protein	Nicotiana tabacum	WIN4	tr|Q0KK48|Q0KK48_TOBAC Basic helix-loop-helix protein OS=Nicotiana tabacum OX=4097 GN=WIN4 PE=4 SV=1	AT5G43650.1 | Symbols:BHLH92 | | Chr5:17533310-17534758 REVERSE LENGTH=247
Nbe.v1.1.chr01g04290.1	HC	Nbe.v1.s00160	12889876	12897650	+	protein-synthesizing GTPase	Nicotiana attenuata	A4A49_40737	tr|A0A1J6IQ61|A0A1J6IQ61_NICAT protein-synthesizing GTPase OS=Nicotiana attenuata OX=49451 GN=A4A49_40737 PE=4 SV=1	AT1G04170.2 | Symbols:EIF2 GAMMA | eukaryotic translation initiation factor 2 gamma subunit | Chr1:1097423-1099702 FORWARD LENGTH=465
Nbe.v1.1.chr01g04330.1	HC	Nbe.v1.s00160	12957965	12963485	-	CRM-domain containing factor CFM3A, chloroplastic/mitochondrial-like	Nicotiana tabacum	LOC107785531	tr|A0A1S3ZD63|A0A1S3ZD63_TOBAC CRM-domain containing factor CFM3A, chloroplastic/mitochondrial-like OS=Nicotiana tabacum OX=4097 GN=LOC107785531 PE=4 SV=1	AT3G23070.1 | Symbols:CFM3A,ATCFM3A | CRM family member 3A | Chr3:8203548-8207243 FORWARD LENGTH=881
Nbe.v1.1.chr01g04350.1	HC	Nbe.v1.s00160	12991485	12992955	-	zinc finger BED domain-containing protein DAYSLEEPER-like	Nicotiana tabacum	LOC107789437	tr|A0A1S3ZQB7|A0A1S3ZQB7_TOBAC zinc finger BED domain-containing protein DAYSLEEPER-like OS=Nicotiana tabacum OX=4097 GN=LOC107789437 PE=4 SV=1	No_hits
Nbe.v1.1.chr01g04370.1	HC	Nbe.v1.s00160	13025224	13034237	+	Phosphatidate cytidylyltransferase	Nicotiana sylvestris	LOC104230711	tr|A0A1U7WTG1|A0A1U7WTG1_NICSY Phosphatidate cytidylyltransferase OS=Nicotiana sylvestris OX=4096 GN=LOC104230711 PE=3 SV=1	AT4G22340.1 | Symbols:CDS2 | cytidinediphosphate diacylglycerol synthase 2 | Chr4:11800150-11802549 REVERSE LENGTH=423
Nbe.v1.1.chr01g04380.1	HC	Nbe.v1.s00160	13036373	13036879	+	PRA1 family protein	Nicotiana attenuata	PRA1D	tr|A0A1J6IMC6|A0A1J6IMC6_NICAT PRA1 family protein OS=Nicotiana attenuata OX=49451 GN=PRA1D PE=3 SV=1	AT1G04260.1 | Symbols:PRA1.D,MPIP7,MPI7 | CAMV movement protein interacting protein 7,CAMV MOVEMENT PROTEIN INTERACTING PROTEIN 7,PRENYLATED RAB ACCEPTOR 1.D | Chr1:1140749-1141297 REVERSE LENGTH=182
Nbe.v1.1.chr01g04390.1	HC	Nbe.v1.s00160	13138378	13142780	+	E3 ubiquitin protein ligase DRIP1-like	Nicotiana sylvestris	LOC104218826	tr|A0A1U7VI02|A0A1U7VI02_NICSY E3 ubiquitin protein ligase DRIP1-like OS=Nicotiana sylvestris OX=4096 GN=LOC104218826 PE=4 SV=1	AT1G06770.1 | Symbols:AtRING1B,DRIP1 | DREB2A-interacting protein 1 | Chr1:2079222-2081707 REVERSE LENGTH=421
Nbe.v1.1.chr01g04400.1	HC	Nbe.v1.s00160	13160228	13160596	-	phospholipase A1-Igamma2, chloroplastic-like	Nicotiana tabacum	LOC107808363	tr|A0A1S4BHK3|A0A1S4BHK3_TOBAC phospholipase A1-Igamma2, chloroplastic-like OS=Nicotiana tabacum OX=4097 GN=LOC107808363 PE=4 SV=1	AT2G30550.2 | Symbols:DALL3 | DAD1-Like Lipase 3 | Chr2:13014884-13017005 FORWARD LENGTH=529
Nbe.v1.1.chr01g04410.1	HC	Nbe.v1.s00160	13160712	13164751	-	Phospholipase a1-igamma2, chloroplastic	Nicotiana attenuata	A4A49_02601	tr|A0A1J6I2V7|A0A1J6I2V7_NICAT Phospholipase a1-igamma2, chloroplastic OS=Nicotiana attenuata OX=49451 GN=A4A49_02601 PE=4 SV=1	AT1G06800.1 | Symbols:PLA-I{gamma}1,DALL4 | DAD1-Like Lipase 4,phospholipase A I gamma 1 | Chr1:2089538-2091443 REVERSE LENGTH=515
Nbe.v1.1.chr01g04420.1	HC	Nbe.v1.s00160	13218430	13221794	-	Auxin-responsive protein	Nicotiana tabacum	LOC107815530	tr|A0A1S4C6R6|A0A1S4C6R6_TOBAC Auxin-responsive protein OS=Nicotiana tabacum OX=4097 GN=LOC107815530 PE=3 SV=1	AT3G23050.1 | Symbols:IAA7,AXR2 | indole-3-acetic acid 7,AUXIN RESISTANT 2 | Chr3:8194768-8196716 FORWARD LENGTH=243
Nbe.v1.1.chr01g04460.1	HC	Nbe.v1.s00160	13389982	13390835	+	uncharacterized protein LOC104234044	Nicotiana sylvestris	LOC104234044	tr|A0A1U7XFW2|A0A1U7XFW2_NICSY uncharacterized protein LOC104234044 OS=Nicotiana sylvestris OX=4096 GN=LOC104234044 PE=4 SV=1	No_hits
Nbe.v1.1.chr01g04470.1	HC	Nbe.v1.s00160	13411723	13413086	+	Auxin-responsive protein	Nicotiana attenuata	IAA4_0	tr|A0A1J6IEB2|A0A1J6IEB2_NICAT Auxin-responsive protein OS=Nicotiana attenuata OX=49451 GN=IAA4_0 PE=3 SV=1	AT5G43700.1 | Symbols:IAA4,ATAUX2-11 | indole-3-acetic acid inducible 4,AUXIN INDUCIBLE 2-11 | Chr5:17550465-17551206 FORWARD LENGTH=186
Nbe.v1.1.chr01g04480.1	HC	Nbe.v1.s00160	13536592	13538169	-	uncharacterized protein LOC107762753	Nicotiana tabacum	LOC107762753	tr|A0A1S3X9N6|A0A1S3X9N6_TOBAC uncharacterized protein LOC107762753 OS=Nicotiana tabacum OX=4097 GN=LOC107762753 PE=4 SV=1	No_hits
Nbe.v1.1.chr01g04500.1	HC	Nbe.v1.s00160	13586844	13595049	-	No_hits	#	#	No_hits	No_hits
Nbe.v1.1.chr01g04510.1	HC	Nbe.v1.s00160	13595313	13595774	-	uncharacterized protein LOC107789226	Nicotiana tabacum	LOC107789226	tr|A0A1S3ZQ33|A0A1S3ZQ33_TOBAC uncharacterized protein LOC107789226 OS=Nicotiana tabacum OX=4097 GN=LOC107789226 PE=4 SV=1	AT5G60030.2 | Symbols:no symbol available | no full name available | Chr5:24172082-24172960 REVERSE LENGTH=256
Nbe.v1.1.chr01g04520.1	HC	Nbe.v1.s00160	13607325	13607934	+	uncharacterized protein LOC104215641	Nicotiana sylvestris	LOC104215641	tr|A0A1U7VBQ1|A0A1U7VBQ1_NICSY uncharacterized protein LOC104215641 OS=Nicotiana sylvestris OX=4096 GN=LOC104215641 PE=3 SV=1	No_hits
Nbe.v1.1.chr01g04530.1	HC	Nbe.v1.s00160	13633259	13633495	-	DUF4005 domain-containing protein	Nicotiana attenuata	A4A49_21414	tr|A0A314LCF4|A0A314LCF4_NICAT DUF4005 domain-containing protein OS=Nicotiana attenuata OX=49451 GN=A4A49_21414 PE=4 SV=1	No_hits
Nbe.v1.1.chr01g04560.1	HC	Nbe.v1.s00160	13762531	13778793	+	probable trans-2-enoyl-CoA reductase, mitochondrial	Nicotiana sylvestris	LOC104222093	tr|A0A1U7VYX8|A0A1U7VYX8_NICSY probable trans-2-enoyl-CoA reductase, mitochondrial OS=Nicotiana sylvestris OX=4096 GN=LOC104222093 PE=4 SV=1	AT3G45770.1 | Symbols:no symbol available | no full name available | Chr3:16805753-16807774 REVERSE LENGTH=375
Nbe.v1.1.chr01g04570.1	HC	Nbe.v1.s00160	13832729	13841513	-	rRNA-processing protein EFG1	Nicotiana tabacum	LOC107789099	tr|A0A1S3ZPN9|A0A1S3ZPN9_TOBAC rRNA-processing protein EFG1 OS=Nicotiana tabacum OX=4097 GN=LOC107789099 PE=3 SV=1	AT1G04230.1 | Symbols:no symbol available | no full name available | Chr1:1125576-1127828 FORWARD LENGTH=325
Nbe.v1.1.chr01g04580.1	HC	Nbe.v1.s00160	13842962	13861087	-	putative ion channel POLLUX-like 2	Nicotiana tabacum	LOC107789098	tr|A0A1S3ZP88|A0A1S3ZP88_TOBAC putative ion channel POLLUX-like 2 OS=Nicotiana tabacum OX=4097 GN=LOC107789098 PE=3 SV=1	AT5G43745.1 | Symbols:no symbol available | no full name available | Chr5:17569435-17574954 REVERSE LENGTH=817
Nbe.v1.1.chr01g04600.1	HC	Nbe.v1.s00160	13984614	13987870	-	Nicotiana tabacum ORF	Nicotiana tabacum	LOC107763725	tr|P93384|P93384_TOBAC Nicotiana tabacum ORF OS=Nicotiana tabacum OX=4097 GN=LOC107763725 PE=2 SV=1	AT4G14420.1 | Symbols:no symbol available | no full name available | Chr4:8302171-8303738 REVERSE LENGTH=158
Nbe.v1.1.chr01g04610.1	HC	Nbe.v1.s00160	14021052	14038572	+	actin-related protein 9 isoform X1	Nicotiana sylvestris	LOC104248563	tr|A0A1U7YMD8|A0A1U7YMD8_NICSY actin-related protein 9 isoform X1 OS=Nicotiana sylvestris OX=4096 GN=LOC104248563 PE=3 SV=1	AT5G43500.2 | Symbols:ATARP9,ARP9 | actin-related protein 9 | Chr5:17469991-17473429 FORWARD LENGTH=584
Nbe.v1.1.chr01g04630.1	HC	Nbe.v1.s00160	14064110	14064457	+	uncharacterized protein At4g14450, chloroplastic-like	Nicotiana tabacum	LOC107763728	tr|A0A1S3XCQ7|A0A1S3XCQ7_TOBAC uncharacterized protein At4g14450, chloroplastic-like OS=Nicotiana tabacum OX=4097 GN=LOC107763728 PE=4 SV=1	AT4G14450.1 | Symbols:no symbol available | no full name available | Chr4:8309519-8309896 FORWARD LENGTH=125
Nbe.v1.1.chr01g04640.1	HC	Nbe.v1.s00160	14187169	14188830	+	uncharacterized protein LOC104230678	Nicotiana sylvestris	LOC104230678	tr|A0A1U7WTB9|A0A1U7WTB9_NICSY uncharacterized protein LOC104230678 OS=Nicotiana sylvestris OX=4096 GN=LOC104230678 PE=4 SV=1	AT3G23160.1 | Symbols:no symbol available | no full name available | Chr3:8260059-8261654 REVERSE LENGTH=531
Nbe.v1.1.chr01g04650.1	HC	Nbe.v1.s00160	14195045	14200035	+	bet1-like SNARE 1-2	Nicotiana tabacum	LOC107778211	tr|A0A1S3YNT1|A0A1S3YNT1_TOBAC bet1-like SNARE 1-2 OS=Nicotiana tabacum OX=4097 GN=LOC107778211 PE=4 SV=1	AT4G14455.1 | Symbols:BS14B,ATBET12,ATBS14B,BET12 | BET1P/SFT1P-LIKE PROTEIN 14BB,ARABIDOPSIS THALIANA BET1P/SFT1P-LIKE PROTEIN 14BB | Chr4:8310482-8311938 FORWARD LENGTH=130
Nbe.v1.1.chr01g04710.1	HC	Nbe.v1.s00160	14284927	14285718	+	AT-hook motif nuclear-localized protein	Nicotiana tabacum	LOC107811115	tr|A0A1S4BRF5|A0A1S4BRF5_TOBAC AT-hook motif nuclear-localized protein OS=Nicotiana tabacum OX=4097 GN=LOC107811115 PE=4 SV=1	AT4G14465.1 | Symbols:AHL20 | AT-hook motif nuclear-localized protein 20 | Chr4:8320972-8321817 FORWARD LENGTH=281
Nbe.v1.1.chr01g04720.1	HC	Nbe.v1.s00160	14351449	14351928	+	Remorin C-terminal domain-containing protein	Nicotiana attenuata	A4A49_08628	tr|A0A1J6J0S6|A0A1J6J0S6_NICAT Remorin C-terminal domain-containing protein OS=Nicotiana attenuata OX=49451 GN=A4A49_08628 PE=3 SV=1	AT1G45207.3 | Symbols:no symbol available | no full name available | Chr1:17130703-17133548 REVERSE LENGTH=549
Nbe.v1.1.chr01g04740.1	HC	Nbe.v1.s00160	14601901	14602971	-	Putative gag protein	Nicotiana tabacum	gag	tr|Q9ZTG6|Q9ZTG6_TOBAC Putative gag protein OS=Nicotiana tabacum OX=4097 GN=gag PE=4 SV=1	No_hits
Nbe.v1.1.chr01g04760.1	HC	Nbe.v1.s00160	14671196	14671839	+	uncharacterized protein LOC104224096	Nicotiana sylvestris	LOC104224096	tr|A0A1U7WH58|A0A1U7WH58_NICSY uncharacterized protein LOC104224096 OS=Nicotiana sylvestris OX=4096 GN=LOC104224096 PE=4 SV=1	No_hits
Nbe.v1.1.chr01g04770.1	HC	Nbe.v1.s00160	14730152	14732612	-	Ethylene receptor	Nicotiana sylvestris	LOC104219783	tr|A0A1U7VV24|A0A1U7VV24_NICSY Ethylene receptor OS=Nicotiana sylvestris OX=4096 GN=LOC104219783 PE=3 SV=1	AT3G23150.1 | Symbols:ETR2 | ethylene response 2 | Chr3:8255156-8257560 FORWARD LENGTH=773
Nbe.v1.1.chr01g04780.1	HC	Nbe.v1.s00160	14736972	14739370	+	uncharacterized protein LOC104220956	Nicotiana sylvestris	LOC104220956	tr|A0A1U7W6E7|A0A1U7W6E7_NICSY uncharacterized protein LOC104220956 OS=Nicotiana sylvestris OX=4096 GN=LOC104220956 PE=4 SV=1	AT2G01050.1 | Symbols:no symbol available | no full name available | Chr2:68337-69884 REVERSE LENGTH=515
Nbe.v1.1.chr01g04810.1	HC	Nbe.v1.s00160	14882269	14884394	+	Uncharacterized protein	Nicotiana attenuata	A4A49_43705	tr|A0A314LFI2|A0A314LFI2_NICAT Uncharacterized protein OS=Nicotiana attenuata OX=49451 GN=A4A49_43705 PE=4 SV=1	No_hits
Nbe.v1.1.chr01g04820.1	HC	Nbe.v1.s00160	14902399	14904772	-	Ethylene receptor	Nicotiana attenuata	ETR2_1	tr|A0A314KP61|A0A314KP61_NICAT Ethylene receptor OS=Nicotiana attenuata OX=49451 GN=ETR2_1 PE=3 SV=1	AT3G23150.1 | Symbols:ETR2 | ethylene response 2 | Chr3:8255156-8257560 FORWARD LENGTH=773
Nbe.v1.1.chr01g04830.1	HC	Nbe.v1.s00160	14966698	14966988	+	Uncharacterized protein	Nicotiana attenuata	A4A49_14354	tr|A0A1J6I8S8|A0A1J6I8S8_NICAT Uncharacterized protein OS=Nicotiana attenuata OX=49451 GN=A4A49_14354 PE=4 SV=1	No_hits
Nbe.v1.1.chr01g04860.1	HC	Nbe.v1.s00160	15112180	15112731	-	transcriptional regulator TAC1-like	Nicotiana tabacum	LOC107803157	tr|A0A1S4B018|A0A1S4B018_TOBAC transcriptional regulator TAC1-like OS=Nicotiana tabacum OX=4097 GN=LOC107803157 PE=4 SV=1	AT4G17810.1 | Symbols:no symbol available | no full name available | Chr4:9906918-9907532 FORWARD LENGTH=204
Nbe.v1.1.chr01g04880.1	HC	Nbe.v1.s00160	15187099	15188310	-	uncharacterized protein LOC107815508	Nicotiana tabacum	LOC107815508	tr|A0A1S4C5T7|A0A1S4C5T7_TOBAC uncharacterized protein LOC107815508 OS=Nicotiana tabacum OX=4097 GN=LOC107815508 PE=4 SV=1	No_hits
Nbe.v1.1.chr01g04910.1	HC	Nbe.v1.s00160	15264959	15267215	-	Zinc finger GRF-type domain-containing protein	Nicotiana attenuata	A4A49_54995	tr|A0A1J6IMF4|A0A1J6IMF4_NICAT Zinc finger GRF-type domain-containing protein OS=Nicotiana attenuata OX=49451 GN=A4A49_54995 PE=4 SV=1	No_hits
Nbe.v1.1.chr01g04920.1	HC	Nbe.v1.s00160	15340843	15341367	+	beta-D-glucosyl crocetin beta-1,6-glucosyltransferase-like	Nicotiana tabacum	LOC107826333	tr|A0A1S4D5U8|A0A1S4D5U8_TOBAC beta-D-glucosyl crocetin beta-1,6-glucosyltransferase-like OS=Nicotiana tabacum OX=4097 GN=LOC107826333 PE=4 SV=1	AT4G15550.1 | Symbols:IAGLU | indole-3-acetate beta-D-glucosyltransferase | Chr4:8877877-8879301 REVERSE LENGTH=474
Nbe.v1.1.chr01g04930.1	HC	Nbe.v1.s00160	15349073	15349309	+	Glycosyltransferase	Nicotiana attenuata	C12RT1_7	tr|A0A1J6KU17|A0A1J6KU17_NICAT Glycosyltransferase OS=Nicotiana attenuata OX=49451 GN=C12RT1_7 PE=3 SV=1	No_hits
Nbe.v1.1.chr01g04940.1	HC	Nbe.v1.s00160	15428566	15428838	+	Flavonoid glycosyltransferase UGT94C2	Solanum tuberosum	-	tr|M1BG79|M1BG79_SOLTU Flavonoid glycosyltransferase UGT94C2 OS=Solanum tuberosum OX=4113 PE=3 SV=1	AT1G78270.1 | Symbols:AtUGT85A4,UGT85A4 | UDP-glucosyl transferase 85A4 | Chr1:29450691-29452223 REVERSE LENGTH=489
Nbe.v1.1.chr01g04950.1	HC	Nbe.v1.s00160	15429242	15439225	-	cellulose synthase-like protein G3	Nicotiana tabacum	LOC107802764	tr|A0A1S4AZ16|A0A1S4AZ16_TOBAC cellulose synthase-like protein G3 OS=Nicotiana tabacum OX=4097 GN=LOC107802764 PE=4 SV=1	AT2G32540.1 | Symbols:ATCSLB04,CSLB04,ATCSLB4 | CELLULOSE SYNTHASE LIKE B4,cellulose synthase-like B4 | Chr2:13814686-13818289 FORWARD LENGTH=755
Nbe.v1.1.chr01g04960.1	HC	Nbe.v1.s00160	15443094	15453913	-	Agenet domain-containing protein	Nicotiana attenuata	A4A49_15594	tr|A0A1J6I2X0|A0A1J6I2X0_NICAT Agenet domain-containing protein OS=Nicotiana attenuata OX=49451 GN=A4A49_15594 PE=4 SV=1	No_hits
Nbe.v1.1.chr01g04970.1	HC	Nbe.v1.s00160	15482018	15491665	+	Math domain-containing protein	Nicotiana attenuata	A4A49_15593	tr|A0A1J6I1C4|A0A1J6I1C4_NICAT Math domain-containing protein OS=Nicotiana attenuata OX=49451 GN=A4A49_15593 PE=4 SV=1	AT1G04300.1 | Symbols:no symbol available | no full name available | Chr1:1148818-1153895 REVERSE LENGTH=1074
Nbe.v1.1.chr01g04990.1	HC	Nbe.v1.s00160	15661991	15668315	+	Zinc-finger homeodomain protein 1	Nicotiana attenuata	ZHD1_2	tr|A0A1J6I1B8|A0A1J6I1B8_NICAT Zinc-finger homeodomain protein 1 OS=Nicotiana attenuata OX=49451 GN=ZHD1_2 PE=4 SV=1	No_hits
Nbe.v1.1.chr01g05000.1	HC	Nbe.v1.s00160	15689829	15696218	-	Zinc finger ccch domain-containing protein 59	Nicotiana attenuata	A4A49_21117	tr|A0A1J6KGG9|A0A1J6KGG9_NICAT Zinc finger ccch domain-containing protein 59 OS=Nicotiana attenuata OX=49451 GN=A4A49_21117 PE=4 SV=1	AT1G56290.1 | Symbols:no symbol available | no full name available | Chr1:21075939-21078608 FORWARD LENGTH=692
Nbe.v1.1.chr01g05010.1	HC	Nbe.v1.s00160	15733510	15740929	+	Ureidoglycolate hydrolase	Nicotiana attenuata	UAH	tr|A0A1J6K179|A0A1J6K179_NICAT Ureidoglycolate hydrolase OS=Nicotiana attenuata OX=49451 GN=UAH PE=4 SV=1	AT5G43600.1 | Symbols:UAH,ATAAH-2 | ureidoglycolate amidohydrolase,ARABIDOPSIS THALIANA ALLANTOATE AMIDOHYDROLASE 2 | Chr5:17512651-17515280 FORWARD LENGTH=476
Nbe.v1.1.chr01g05020.1	HC	Nbe.v1.s00160	15768194	15773545	+	uncharacterized protein LOC104228818 isoform X1	Nicotiana sylvestris	LOC104228818	tr|A0A1U7WZM3|A0A1U7WZM3_NICSY uncharacterized protein LOC104228818 isoform X1 OS=Nicotiana sylvestris OX=4096 GN=LOC104228818 PE=3 SV=1	AT3G23090.1 | Symbols:WDL3 | | Chr3:8214533-8216983 REVERSE LENGTH=338
Nbe.v1.1.chr01g05030.1	HC	Nbe.v1.s00160	15809886	15810170	+	uncharacterized protein LOC107763898	Nicotiana tabacum	LOC107763898	tr|A0A1S3XDS1|A0A1S3XDS1_TOBAC uncharacterized protein LOC107763898 OS=Nicotiana tabacum OX=4097 GN=LOC107763898 PE=4 SV=1	No_hits
Nbe.v1.1.chr01g05070.1	HC	Nbe.v1.s00160	15935383	15935941	+	SWI/SNF-related matrix-associated actin-dependent regulator of chromatin subfamily A-like protein 1 isoform X3	Nicotiana tabacum	LOC107770343	tr|A0A1S3XZ60|A0A1S3XZ60_TOBAC SWI/SNF-related matrix-associated actin-dependent regulator of chromatin subfamily A-like protein 1 isoform X3 OS=Nicotiana tabacum OX=4097 GN=LOC107770343 PE=4 SV=1	AT1G48310.4 | Symbols:CHA18,CHR18 | chromatin remodeling factor18 | Chr1:17849879-17853731 REVERSE LENGTH=508
Nbe.v1.1.chr01g05080.1	HC	Nbe.v1.s00160	15980408	15985404	-	uncharacterized protein LOC107761240	Nicotiana tabacum	LOC107761240	tr|A0A1S3X505|A0A1S3X505_TOBAC uncharacterized protein LOC107761240 OS=Nicotiana tabacum OX=4097 GN=LOC107761240 PE=4 SV=1	AT5G43630.4 | Symbols:TZP | TANDEM ZINC KNUCKLE PROTEIN | Chr5:17527261-17530207 FORWARD LENGTH=831
Nbe.v1.1.chr01g05100.1	HC	Nbe.v1.s00160	16066762	16067391	+	uncharacterized protein LOC107776868	Nicotiana tabacum	LOC107776868	tr|A0A1S3YJL3|A0A1S3YJL3_TOBAC uncharacterized protein LOC107776868 OS=Nicotiana tabacum OX=4097 GN=LOC107776868 PE=4 SV=1	No_hits
Nbe.v1.1.chr01g05110.1	HC	Nbe.v1.s00160	16111200	16111799	-	ATP-dependent RNA helicase A-like	Nicotiana tabacum	LOC107776013	tr|A0A1S3YGZ4|A0A1S3YGZ4_TOBAC ATP-dependent RNA helicase A-like OS=Nicotiana tabacum OX=4097 GN=LOC107776013 PE=4 SV=1	AT3G06780.1 | Symbols:no symbol available | no full name available | Chr3:2143634-2144239 FORWARD LENGTH=201
Nbe.v1.1.chr01g05130.1	HC	Nbe.v1.s00160	16246173	16277348	+	Phospholipase	Nicotiana tabacum	LOC107760012	tr|A0A1S3X127|A0A1S3X127_TOBAC Phospholipase OS=Nicotiana tabacum OX=4097 GN=LOC107760012 PE=3 SV=1	AT3G16785.1 | Symbols:PLDZ1,PLDZETA1,PLDP1,PLD ZETA 1 | phospholipase D P1,PHOSPHOLIPASE D ZETA 1,PHOSPHOLIPASE D ZETA1 | Chr3:5711329-5718696 FORWARD LENGTH=1096
Nbe.v1.1.chr01g05150.1	HC	Nbe.v1.s00160	16301653	16304229	+	PPM-type phosphatase domain-containing protein	Nicotiana attenuata	PPC6-7	tr|A0A1J6J239|A0A1J6J239_NICAT PPM-type phosphatase domain-containing protein OS=Nicotiana attenuata OX=49451 GN=PPC6-7 PE=4 SV=1	AT3G05640.3 | Symbols:no symbol available | no full name available | Chr3:1640610-1642227 REVERSE LENGTH=358
Nbe.v1.1.chr01g05160.1	HC	Nbe.v1.s00160	16312386	16313634	+	HMA domain-containing protein	Nicotiana attenuata	A4A49_12141	tr|A0A1J6JAR0|A0A1J6JAR0_NICAT HMA domain-containing protein OS=Nicotiana attenuata OX=49451 GN=A4A49_12141 PE=4 SV=1	No_hits
Nbe.v1.1.chr01g05190.1	HC	Nbe.v1.s00160	16668761	16672088	+	uncharacterized protein LOC104249417	Nicotiana sylvestris	LOC104249417	tr|A0A1U7YQ96|A0A1U7YQ96_NICSY uncharacterized protein LOC104249417 OS=Nicotiana sylvestris OX=4096 GN=LOC104249417 PE=4 SV=1	No_hits
Nbe.v1.1.chr01g05200.1	HC	Nbe.v1.s00160	16682373	16689945	+	PDR-type ACB transporter	Nicotiana benthamiana	NbPDR1a	tr|A0A0H5AWE5|A0A0H5AWE5_NICBE PDR-type ACB transporter OS=Nicotiana benthamiana OX=4100 GN=NbPDR1a PE=2 SV=1	AT1G15520.1 | Symbols:ATABCG40,ABCG40,PDR12,ATPDR12 | pleiotropic drug resistance 12,ATP-binding cassette G40,PLEIOTROPIC DRUG RESISTANCE 12,Arabidopsis thaliana ATP-binding cassette G40 | Chr1:5331993-5338175 REVERSE LENGTH=1423
Nbe.v1.1.chr01g05210.1	HC	Nbe.v1.s00160	16722069	16729879	+	PDR-type ACB transporter	Nicotiana benthamiana	NbPDR2a	tr|A0A0H5AWB5|A0A0H5AWB5_NICBE PDR-type ACB transporter OS=Nicotiana benthamiana OX=4100 GN=NbPDR2a PE=2 SV=1	AT1G15520.1 | Symbols:ATABCG40,ABCG40,PDR12,ATPDR12 | pleiotropic drug resistance 12,ATP-binding cassette G40,PLEIOTROPIC DRUG RESISTANCE 12,Arabidopsis thaliana ATP-binding cassette G40 | Chr1:5331993-5338175 REVERSE LENGTH=1423
Nbe.v1.1.chr01g05220.1	HC	Nbe.v1.s00160	16746964	16748121	-	uncharacterized protein LOC107766663	Nicotiana tabacum	LOC107766663	tr|A0A1S3XM13|A0A1S3XM13_TOBAC uncharacterized protein LOC107766663 OS=Nicotiana tabacum OX=4097 GN=LOC107766663 PE=4 SV=1	AT4G33985.1 | Symbols:no symbol available | no full name available | Chr4:16288301-16288857 REVERSE LENGTH=154
Nbe.v1.1.chr01g05240.1	HC	Nbe.v1.s00160	17070400	17075733	-	putative F-box protein At3g16210	Nicotiana sylvestris	LOC104221978	tr|A0A1U7W2L5|A0A1U7W2L5_NICSY putative F-box protein At3g16210 OS=Nicotiana sylvestris OX=4096 GN=LOC104221978 PE=4 SV=1	No_hits
Nbe.v1.1.chr01g05250.1	HC	Nbe.v1.s00160	17087711	17092830	+	uncharacterized protein LOC104224096	Nicotiana sylvestris	LOC104224096	tr|A0A1U7WH58|A0A1U7WH58_NICSY uncharacterized protein LOC104224096 OS=Nicotiana sylvestris OX=4096 GN=LOC104224096 PE=4 SV=1	No_hits
Nbe.v1.1.chr01g05280.1	HC	Nbe.v1.s00160	17130084	17152560	-	chromosome transmission fidelity protein 18 homolog isoform X1	Nicotiana tabacum	LOC107780164	tr|A0A1S3YVW9|A0A1S3YVW9_TOBAC chromosome transmission fidelity protein 18 homolog isoform X1 OS=Nicotiana tabacum OX=4097 GN=LOC107780164 PE=4 SV=1	AT1G04730.1 | Symbols:CTF18 | CHROMOSOME TRANSMISSION FIDELITY 18 | Chr1:1325385-1331086 REVERSE LENGTH=943
Nbe.v1.1.chr01g05320.1	HC	Nbe.v1.s00160	17347552	17359327	-	putative vesicle-associated membrane protein 726	Nicotiana tabacum	LOC107813812	tr|A0A1S4C0C7|A0A1S4C0C7_TOBAC putative vesicle-associated membrane protein 726 OS=Nicotiana tabacum OX=4097 GN=LOC107813812 PE=3 SV=1	AT1G04760.2 | Symbols:VAMP726,ATVAMP726 | vesicle-associated membrane protein 726 | Chr1:1334760-1336070 FORWARD LENGTH=220
Nbe.v1.1.chr01g05330.1	HC	Nbe.v1.s00160	17389510	17398432	-	Protein sulfur deficiency-induced 1	Nicotiana attenuata	SDI1_1	tr|A0A1J6JSF5|A0A1J6JSF5_NICAT Protein sulfur deficiency-induced 1 OS=Nicotiana attenuata OX=49451 GN=SDI1_1 PE=3 SV=1	AT1G04770.1 | Symbols:no symbol available | no full name available | Chr1:1336564-1337767 REVERSE LENGTH=303
Nbe.v1.1.chr01g05350.1	HC	Nbe.v1.s00160	17467994	17478530	-	Ubiquinone biosynthesis monooxygenase COQ6, mitochondrial	Nicotiana sylvestris	LOC104240762	tr|A0A1U7XPF7|A0A1U7XPF7_NICSY Ubiquinone biosynthesis monooxygenase COQ6, mitochondrial OS=Nicotiana sylvestris OX=4096 GN=LOC104240762 PE=3 SV=1	AT3G24200.2 | Symbols:no symbol available | no full name available | Chr3:8748095-8751166 REVERSE LENGTH=507
Nbe.v1.1.chr01g05360.1	HC	Nbe.v1.s00160	17498356	17502355	-	ANK_REP_REGION domain-containing protein	Nicotiana attenuata	A4A49_10126	tr|A0A1J6INS3|A0A1J6INS3_NICAT ANK_REP_REGION domain-containing protein OS=Nicotiana attenuata OX=49451 GN=A4A49_10126 PE=4 SV=1	AT1G04780.1 | Symbols:no symbol available | no full name available | Chr1:1340891-1342965 REVERSE LENGTH=664
Nbe.v1.1.chr01g05370.1	HC	Nbe.v1.s00160	17505678	17506787	+	Uncharacterized protein (Fragment)	Nicotiana attenuata	A4A49_61081	tr|A0A1J6J8J6|A0A1J6J8J6_NICAT Uncharacterized protein (Fragment) OS=Nicotiana attenuata OX=49451 GN=A4A49_61081 PE=4 SV=1	No_hits
Nbe.v1.1.chr01g05400.1	HC	Nbe.v1.s00160	17652700	17653110	-	S-adenosyl-L-methionine:salicylic acid carboxyl methyltransferase	Nicotiana alata	SAMT	tr|D2JPH9|D2JPH9_NICAL S-adenosyl-L-methionine:salicylic acid carboxyl methyltransferase OS=Nicotiana alata OX=4087 GN=SAMT PE=2 SV=1	AT3G11480.1 | Symbols:BSMT1,ATBSMT1 | | Chr3:3614544-3617137 FORWARD LENGTH=379
Nbe.v1.1.chr01g05410.1	HC	Nbe.v1.s00160	17673458	17687629	-	60S acidic ribosomal protein P0	Nicotiana tabacum	LOC107801773	tr|A0A1S4AV90|A0A1S4AV90_TOBAC 60S acidic ribosomal protein P0 OS=Nicotiana tabacum OX=4097 GN=LOC107801773 PE=3 SV=1	AT2G40010.1 | Symbols:no symbol available | no full name available | Chr2:16708578-16710448 REVERSE LENGTH=317
Nbe.v1.1.chr01g05420.1	HC	Nbe.v1.s00160	17688208	17689689	-	uncharacterized protein LOC104224096	Nicotiana sylvestris	LOC104224096	tr|A0A1U7WH58|A0A1U7WH58_NICSY uncharacterized protein LOC104224096 OS=Nicotiana sylvestris OX=4096 GN=LOC104224096 PE=4 SV=1	No_hits
Nbe.v1.1.chr01g05450.1	HC	Nbe.v1.s00160	17848724	17864071	+	E3 ubiquitin-protein ligase sdir1	Nicotiana attenuata	SDIR1_1	tr|A0A1J6JS10|A0A1J6JS10_NICAT E3 ubiquitin-protein ligase sdir1 OS=Nicotiana attenuata OX=49451 GN=SDIR1_1 PE=4 SV=1	AT5G48870.1 | Symbols:AtSAD1,LSM5,AtLSM5,SAD1 | SUPERSENSITIVE TO ABA AND DROUGHT 1,SM-like 5 | Chr5:19813407-19814362 FORWARD LENGTH=88
Nbe.v1.1.chr01g05460.1	HC	Nbe.v1.s00160	17865188	17869681	-	3-ketoacyl-coa thiolase 2, peroxisomal	Nicotiana attenuata	PED1_0	tr|A0A1J6JQC6|A0A1J6JQC6_NICAT 3-ketoacyl-coa thiolase 2, peroxisomal OS=Nicotiana attenuata OX=49451 GN=PED1_0 PE=3 SV=1	AT2G33150.1 | Symbols:PKT3,KAT2,PED1 | PEROXISOME DEFECTIVE 1,peroxisomal 3-ketoacyl-CoA thiolase 3,3-KETOACYL-COA THIOLASE 2 | Chr2:14047814-14050983 REVERSE LENGTH=462
Nbe.v1.1.chr01g05530.1	HC	Nbe.v1.s00160	17929471	17930217	-	uncharacterized protein LOC107781425	Nicotiana tabacum	LOC107781425	tr|A0A1S3YZ39|A0A1S3YZ39_TOBAC uncharacterized protein LOC107781425 OS=Nicotiana tabacum OX=4097 GN=LOC107781425 PE=4 SV=1	No_hits
Nbe.v1.1.chr01g05540.1	HC	Nbe.v1.s00160	17930922	17931632	-	uncharacterized protein LOC107791298	Nicotiana tabacum	LOC107791298	tr|A0A1S3ZWV3|A0A1S3ZWV3_TOBAC uncharacterized protein LOC107791298 OS=Nicotiana tabacum OX=4097 GN=LOC107791298 PE=4 SV=1	No_hits
Nbe.v1.1.chr01g05560.1	HC	Nbe.v1.s00160	18014699	18015856	+	Zinc finger GRF-type domain-containing protein	Nicotiana attenuata	A4A49_52828	tr|A0A1J6I814|A0A1J6I814_NICAT Zinc finger GRF-type domain-containing protein OS=Nicotiana attenuata OX=49451 GN=A4A49_52828 PE=4 SV=1	AT1G30100.1 | Symbols:NCED5,ATNCED5 | nine-cis-epoxycarotenoid dioxygenase 5,NINE-CIS-EPOXYCAROTENOID DIOXYGENASE 5 | Chr1:10571383-10573152 FORWARD LENGTH=589
Nbe.v1.1.chr01g05590.1	HC	Nbe.v1.s00160	18180842	18186279	-	uncharacterized protein LOC104248431	Nicotiana sylvestris	LOC104248431	tr|A0A1U7YUW3|A0A1U7YUW3_NICSY uncharacterized protein LOC104248431 OS=Nicotiana sylvestris OX=4096 GN=LOC104248431 PE=4 SV=1	AT1G04700.2 | Symbols:no symbol available | no full name available | Chr1:1316919-1320653 FORWARD LENGTH=1042
Nbe.v1.1.chr01g05610.1	HC	Nbe.v1.s00160	18223059	18228555	+	Inosine triphosphate pyrophosphatase	Solanum tuberosum	102605347	tr|M1CWA1|M1CWA1_SOLTU Inosine triphosphate pyrophosphatase OS=Solanum tuberosum OX=4113 GN=102605347 PE=3 SV=1	AT4G13720.2 | Symbols:no symbol available | no full name available | Chr4:7967166-7968933 REVERSE LENGTH=219
Nbe.v1.1.chr01g05620.1	HC	Nbe.v1.s00160	18231667	18235806	-	Pectate lyase (Fragment)	Nicotiana attenuata	A4A49_16801	tr|A0A314L9T1|A0A314L9T1_NICAT Pectate lyase (Fragment) OS=Nicotiana attenuata OX=49451 GN=A4A49_16801 PE=3 SV=1	AT4G13710.1 | Symbols:no symbol available | no full name available | Chr4:7962550-7966012 FORWARD LENGTH=470
Nbe.v1.1.chr01g05650.1	HC	Nbe.v1.s00160	18378840	18384512	-	Histone deacetylase	Nicotiana tabacum	LOC107814744	tr|A0A1S4C3H7|A0A1S4C3H7_TOBAC Histone deacetylase OS=Nicotiana tabacum OX=4097 GN=LOC107814744 PE=3 SV=1	AT4G38130.1 | Symbols:ATHDA19,HD1,HDA1,HDA19,RPD3A,ATHD1 | ARABIDOPSIS HISTONE DEACETYLASE 19,HISTONE DEACETYLASE 19,histone deacetylase 1,ARABIDOPSIS HISTONE DEACETYLASE 1 | Chr4:17896493-17899057 REVERSE LENGTH=501
Nbe.v1.1.chr01g05700.1	HC	Nbe.v1.s00160	18481597	18484070	+	Reverse transcriptase zinc-binding domain-containing protein	Solanum lycopersicum	-	tr|A0A3Q7F906|A0A3Q7F906_SOLLC Reverse transcriptase zinc-binding domain-containing protein OS=Solanum lycopersicum OX=4081 PE=4 SV=1	No_hits
Nbe.v1.1.chr01g05730.1	HC	Nbe.v1.s00160	18535165	18538741	+	Receptor-like protein kinase 2	Nicotiana attenuata	RCH2_1	tr|A0A314L653|A0A314L653_NICAT Receptor-like protein kinase 2 OS=Nicotiana attenuata OX=49451 GN=RCH2_1 PE=4 SV=1	AT3G24240.1 | Symbols:RGI1,RGFR1 | RGF1 INSENSITIVE 1 | Chr3:8780551-8784150 FORWARD LENGTH=1141
Nbe.v1.1.chr01g05740.1	HC	Nbe.v1.s00160	18594916	18602613	+	RWP-RK domain-containing protein	Capsicum annuum	T459_07565	tr|A0A2G2ZU06|A0A2G2ZU06_CAPAN RWP-RK domain-containing protein OS=Capsicum annuum OX=4072 GN=T459_07565 PE=4 SV=1	No_hits
Nbe.v1.1.chr01g05750.1	HC	Nbe.v1.s00160	18602664	18604375	+	Nodule inception protein	Solanum tuberosum	-	tr|M1CWG3|M1CWG3_SOLTU Nodule inception protein OS=Solanum tuberosum OX=4113 PE=4 SV=1	No_hits
Nbe.v1.1.chr01g05760.1	HC	Nbe.v1.s00160	18707587	18708422	+	ctenidin-3-like	Nicotiana sylvestris	LOC104220574	tr|A0A1U7W565|A0A1U7W565_NICSY ctenidin-3-like OS=Nicotiana sylvestris OX=4096 GN=LOC104220574 PE=4 SV=1	No_hits
Nbe.v1.1.chr01g05780.1	HC	Nbe.v1.s00160	18755143	18762818	+	uncharacterized protein LOC104217657 isoform X1	Nicotiana sylvestris	LOC104217657	tr|A0A1U7VV34|A0A1U7VV34_NICSY uncharacterized protein LOC104217657 isoform X1 OS=Nicotiana sylvestris OX=4096 GN=LOC104217657 PE=4 SV=1	AT1G04650.1 | Symbols:no symbol available | no full name available | Chr1:1294893-1298903 REVERSE LENGTH=997
Nbe.v1.1.chr01g05790.1	HC	Nbe.v1.s00160	18770921	18771334	-	Uncharacterized protein	Nicotiana attenuata	A4A49_53680	tr|A0A314KY34|A0A314KY34_NICAT Uncharacterized protein OS=Nicotiana attenuata OX=49451 GN=A4A49_53680 PE=3 SV=1	No_hits
Nbe.v1.1.chr01g05810.1	HC	Nbe.v1.s00160	19161915	19163033	+	uncharacterized protein LOC107779276	Nicotiana tabacum	LOC107779276	tr|A0A1S3YSG3|A0A1S3YSG3_TOBAC uncharacterized protein LOC107779276 OS=Nicotiana tabacum OX=4097 GN=LOC107779276 PE=4 SV=1	No_hits
Nbe.v1.1.chr01g05820.1	HC	Nbe.v1.s00160	19171906	19172473	+	Protein kinase domain-containing protein	Solanum lycopersicum	101243810	tr|A0A3Q7HQ40|A0A3Q7HQ40_SOLLC Protein kinase domain-containing protein OS=Solanum lycopersicum OX=4081 GN=101243810 PE=4 SV=1	AT4G31390.1 | Symbols:AtACDO1,PGR6,ACDO1,ABC1K1 | PROTON GRADIENT REGULATION 6,ABC1-like kinase 1,ABC1-like kinase related to chlorophyll degradation and oxidative stress 1 | Chr4:15233126-15236764 FORWARD LENGTH=682
Nbe.v1.1.chr01g05830.1	HC	Nbe.v1.s00160	19189805	19190725	+	DUF295 domain-containing protein	Nicotiana attenuata	A4A49_36928	tr|A0A1J6KZN4|A0A1J6KZN4_NICAT DUF295 domain-containing protein OS=Nicotiana attenuata OX=49451 GN=A4A49_36928 PE=4 SV=1	No_hits
Nbe.v1.1.chr01g05840.1	HC	Nbe.v1.s00160	19197350	19200479	-	uncharacterized protein LOC107824817	Nicotiana tabacum	LOC107824817	tr|A0A1S4D0Z1|A0A1S4D0Z1_TOBAC uncharacterized protein LOC107824817 OS=Nicotiana tabacum OX=4097 GN=LOC107824817 PE=4 SV=1	No_hits
Nbe.v1.1.chr01g05900.1	HC	Nbe.v1.s00160	19597749	19598036	-	#	#	#	#	No_hits
Nbe.v1.1.chr01g05910.1	HC	Nbe.v1.s00160	19629843	19630205	+	uncharacterized protein LOC104223897	Nicotiana sylvestris	LOC104223897	tr|A0A1U7W119|A0A1U7W119_NICSY uncharacterized protein LOC104223897 OS=Nicotiana sylvestris OX=4096 GN=LOC104223897 PE=4 SV=1	No_hits
Nbe.v1.1.chr01g05920.1	HC	Nbe.v1.s00160	19630236	19630550	+	uncharacterized protein LOC107781425	Nicotiana tabacum	LOC107781425	tr|A0A1S3YZ39|A0A1S3YZ39_TOBAC uncharacterized protein LOC107781425 OS=Nicotiana tabacum OX=4097 GN=LOC107781425 PE=4 SV=1	No_hits
Nbe.v1.1.chr01g05970.1	HC	Nbe.v1.s00160	19886207	19886554	-	uncharacterized protein LOC104220956	Nicotiana sylvestris	LOC104220956	tr|A0A1U7W6E7|A0A1U7W6E7_NICSY uncharacterized protein LOC104220956 OS=Nicotiana sylvestris OX=4096 GN=LOC104220956 PE=4 SV=1	No_hits
Nbe.v1.1.chr01g06010.1	HC	Nbe.v1.s00160	20141577	20147994	-	retinoblastoma-related protein 1 isoform X2	Nicotiana sylvestris	LOC104224783	tr|A0A1U7WC25|A0A1U7WC25_NICSY retinoblastoma-related protein 1 isoform X2 OS=Nicotiana sylvestris OX=4096 GN=LOC104224783 PE=3 SV=1	AT3G12280.2 | Symbols:ATRBR1,RBR1,RB1,RB,RBR | RETINOBLASTOMA-RELATED,RETINOBLASTOMA 1,RETINOBLASTOMA-RELATED PROTEIN 1,retinoblastoma-related 1 | Chr3:3913671-3918433 REVERSE LENGTH=1012
Nbe.v1.1.chr01g06060.1	HC	Nbe.v1.s00160	20263251	20263808	+	uncharacterized protein LOC107769451	Nicotiana tabacum	LOC107769451	tr|A0A1S3XWS0|A0A1S3XWS0_TOBAC uncharacterized protein LOC107769451 OS=Nicotiana tabacum OX=4097 GN=LOC107769451 PE=4 SV=1	AT5G47920.1 | Symbols:no symbol available | no full name available | Chr5:19403458-19404021 REVERSE LENGTH=187
Nbe.v1.1.chr01g06070.1	HC	Nbe.v1.s00160	20283851	20288022	-	probable leucine-rich repeat receptor-like protein kinase At5g63930 isoform X1	Nicotiana tabacum	LOC107828434	tr|A0A1S4DCT7|A0A1S4DCT7_TOBAC probable leucine-rich repeat receptor-like protein kinase At5g63930 isoform X1 OS=Nicotiana tabacum OX=4097 GN=LOC107828434 PE=3 SV=1	AT5G63930.1 | Symbols:no symbol available | no full name available | Chr5:25583006-25586392 FORWARD LENGTH=1102
Nbe.v1.1.chr01g06080.1	HC	Nbe.v1.s00160	20355919	20358691	+	Uncharacterized protein (Fragment)	Nicotiana attenuata	A4A49_61081	tr|A0A1J6J8J6|A0A1J6J8J6_NICAT Uncharacterized protein (Fragment) OS=Nicotiana attenuata OX=49451 GN=A4A49_61081 PE=4 SV=1	No_hits
Nbe.v1.1.chr01g06100.1	HC	Nbe.v1.s00160	20531611	20533687	-	Gata transcription factor 1	Nicotiana attenuata	GATA1_0	tr|A0A314KLR2|A0A314KLR2_NICAT Gata transcription factor 1 OS=Nicotiana attenuata OX=49451 GN=GATA1_0 PE=4 SV=1	AT3G24050.1 | Symbols:GATA1 | GATA transcription factor 1 | Chr3:8686060-8687462 FORWARD LENGTH=274
Nbe.v1.1.chr01g06110.1	HC	Nbe.v1.s00160	20629311	20640161	+	GDT1 family protein	Nicotiana sylvestris	LOC104221841	tr|A0A1U7W254|A0A1U7W254_NICSY GDT1 family protein OS=Nicotiana sylvestris OX=4096 GN=LOC104221841 PE=3 SV=1	AT4G13590.1 | Symbols:no symbol available | no full name available | Chr4:7901369-7903792 REVERSE LENGTH=359
Nbe.v1.1.chr01g06120.1	HC	Nbe.v1.s00160	20641428	20645890	-	xylosyltransferase 1-like	Nicotiana sylvestris	LOC104221832	tr|A0A1U7WAL4|A0A1U7WAL4_NICSY xylosyltransferase 1-like OS=Nicotiana sylvestris OX=4096 GN=LOC104221832 PE=4 SV=1	AT3G24040.1 | Symbols:no symbol available | no full name available | Chr3:8681118-8683211 REVERSE LENGTH=417
Nbe.v1.1.chr01g06130.1	HC	Nbe.v1.s00160	20695513	20696490	+	F-boxkelch-repeat protein	Nicotiana attenuata	A4A49_16463	tr|A0A314KLM4|A0A314KLM4_NICAT F-boxkelch-repeat protein OS=Nicotiana attenuata OX=49451 GN=A4A49_16463 PE=4 SV=1	AT3G23880.1 | Symbols:no symbol available | no full name available | Chr3:8622061-8623155 REVERSE LENGTH=364
Nbe.v1.1.chr01g06140.1	HC	Nbe.v1.s00160	20699127	20700299	-	Dirigent protein	Nicotiana tabacum	LOC107824943	tr|A0A1S4D1D7|A0A1S4D1D7_TOBAC Dirigent protein OS=Nicotiana tabacum OX=4097 GN=LOC107824943 PE=3 SV=1	AT3G24020.1 | Symbols:no symbol available | no full name available | Chr3:8678827-8679558 FORWARD LENGTH=243
Nbe.v1.1.chr01g06150.1	HC	Nbe.v1.s00160	20709333	20714199	-	probable serine incorporator	Nicotiana tabacum	LOC107824941	tr|A0A1S4D1V0|A0A1S4D1V0_TOBAC probable serine incorporator OS=Nicotiana tabacum OX=4097 GN=LOC107824941 PE=3 SV=1	AT2G33205.1 | Symbols:no symbol available | no full name available | Chr2:14070987-14073211 REVERSE LENGTH=422
Nbe.v1.1.chr01g06170.1	HC	Nbe.v1.s00160	20783282	20788128	+	PHD finger protein ING	Nicotiana tabacum	LOC107766110	tr|A0A1S3XKY9|A0A1S3XKY9_TOBAC PHD finger protein ING OS=Nicotiana tabacum OX=4097 GN=LOC107766110 PE=3 SV=1	AT3G24010.1 | Symbols:ATING1,ING1 | INHIBITOR OF GROWTH 1,ARABIDOPSIS THALIANA INHIBITOR OF GROWTH 1 | Chr3:8676120-8678186 REVERSE LENGTH=234
Nbe.v1.1.chr01g06180.1	HC	Nbe.v1.s00160	20814148	20818983	-	Chaperonin cpn60-2, mitochondrial	Nicotiana attenuata	CPN60-2	tr|A0A1J6IMW5|A0A1J6IMW5_NICAT Chaperonin cpn60-2, mitochondrial OS=Nicotiana attenuata OX=49451 GN=CPN60-2 PE=3 SV=1	AT3G23990.1 | Symbols:HSP60,HSP60-3B | heat shock protein 60,HEAT SHOCK PROTEIN 60-3B | Chr3:8669013-8672278 FORWARD LENGTH=577
Nbe.v1.1.chr01g06200.1	HC	Nbe.v1.s00160	20849092	20853831	+	NADH dehydrogenase [ubiquinone] 1 alpha subcomplex subunit 13	Nicotiana tabacum	LOC107770117	tr|A0A1S3XY97|A0A1S3XY97_TOBAC NADH dehydrogenase [ubiquinone] 1 alpha subcomplex subunit 13 OS=Nicotiana tabacum OX=4097 GN=LOC107770117 PE=3 SV=1	AT2G33220.1 | Symbols:no symbol available | no full name available | Chr2:14078974-14079929 FORWARD LENGTH=143
Nbe.v1.1.chr01g06210.1	HC	Nbe.v1.s00160	20854793	20856604	-	probable E3 ubiquitin ligase complex SCF subunit sconB	Nicotiana sylvestris	LOC104246571	tr|A0A1U7YFE8|A0A1U7YFE8_NICSY probable E3 ubiquitin ligase complex SCF subunit sconB OS=Nicotiana sylvestris OX=4096 GN=LOC104246571 PE=4 SV=1	No_hits
Nbe.v1.1.chr01g06220.1	HC	Nbe.v1.s00160	20857178	20858239	-	uncharacterized protein LOC107825372	Nicotiana tabacum	LOC107825372	tr|A0A1S4D2R1|A0A1S4D2R1_TOBAC uncharacterized protein LOC107825372 OS=Nicotiana tabacum OX=4097 GN=LOC107825372 PE=4 SV=1	No_hits
Nbe.v1.1.chr01g06240.1	HC	Nbe.v1.s00160	20978372	20978746	-	serine/threonine-protein phosphatase 7 long form homolog isoform X2	Nicotiana tabacum	LOC107808976	tr|A0A1S4BJH8|A0A1S4BJH8_TOBAC serine/threonine-protein phosphatase 7 long form homolog isoform X2 OS=Nicotiana tabacum OX=4097 GN=LOC107808976 PE=4 SV=1	No_hits
Nbe.v1.1.chr01g06250.1	HC	Nbe.v1.s00160	20991352	20994667	-	uncharacterized protein LOC107825372	Nicotiana tabacum	LOC107825372	tr|A0A1S4D2R1|A0A1S4D2R1_TOBAC uncharacterized protein LOC107825372 OS=Nicotiana tabacum OX=4097 GN=LOC107825372 PE=4 SV=1	No_hits
Nbe.v1.1.chr01g06270.1	HC	Nbe.v1.s00160	21103031	21103727	-	Uncharacterized protein	Carpinus fangiana	FH972_011962	tr|A0A5N6R395|A0A5N6R395_9ROSI Uncharacterized protein OS=Carpinus fangiana OX=176857 GN=FH972_011962 PE=4 SV=1	AT5G42020.1 | Symbols:BIP2,BIP | luminal binding protein | Chr5:16807697-16810480 REVERSE LENGTH=668
Nbe.v1.1.chr01g06300.1	HC	Nbe.v1.s00160	21175215	21175553	+	glutathione transferase	Nicotiana tabacum	LOC107825375	tr|A0A1S4D2V2|A0A1S4D2V2_TOBAC glutathione transferase OS=Nicotiana tabacum OX=4097 GN=LOC107825375 PE=4 SV=1	AT3G09270.1 | Symbols:GSTU8,ATGSTU8 | glutathione S-transferase TAU 8 | Chr3:2848407-2849226 REVERSE LENGTH=224
Nbe.v1.1.chr01g06320.1	HC	Nbe.v1.s00160	21282923	21287217	+	glutathione transferase	Nicotiana attenuata	GST23_0	tr|A0A1J6I359|A0A1J6I359_NICAT glutathione transferase OS=Nicotiana attenuata OX=49451 GN=GST23_0 PE=3 SV=1	AT1G74590.1 | Symbols:GSTU10,ATGSTU10 | GLUTATHIONE S-TRANSFERASE TAU 10,glutathione S-transferase TAU 10 | Chr1:28023887-28024666 REVERSE LENGTH=232
Nbe.v1.1.chr01g06330.1	HC	Nbe.v1.s00160	21352256	21352633	-	No_hits	#	#	No_hits	No_hits
Nbe.v1.1.chr01g06370.1	HC	Nbe.v1.s00160	21510762	21539767	+	uncharacterized protein LOC107815013	Nicotiana tabacum	LOC107815013	tr|A0A1S4C4E5|A0A1S4C4E5_TOBAC uncharacterized protein LOC107815013 OS=Nicotiana tabacum OX=4097 GN=LOC107815013 PE=4 SV=1	AT3G23980.1 | Symbols:BLI,KOS1 | BLISTER,KOLD SENSITIV 1 | Chr3:8662818-8667440 REVERSE LENGTH=714
Nbe.v1.1.chr01g06380.1	HC	Nbe.v1.s00160	21555459	21576806	+	7-hydroxymethyl chlorophyll a reductase, chloroplastic	Nicotiana sylvestris	LOC104238549	tr|A0A1U7XWC6|A0A1U7XWC6_NICSY 7-hydroxymethyl chlorophyll a reductase, chloroplastic OS=Nicotiana sylvestris OX=4096 GN=LOC104238549 PE=4 SV=1	AT1G04620.1 | Symbols:HCAR | 7-hydroxymethyl chlorophyll a (HMChl) reductase | Chr1:1282869-1286492 REVERSE LENGTH=462
Nbe.v1.1.chr01g06390.1	HC	Nbe.v1.s00160	21580558	21582597	-	Flavin-containing monooxygenase	Nicotiana attenuata	YUC3	tr|A0A1J6I1M1|A0A1J6I1M1_NICAT Flavin-containing monooxygenase OS=Nicotiana attenuata OX=49451 GN=YUC3 PE=3 SV=1	AT1G04610.1 | Symbols:YUC3 | YUCCA 3 | Chr1:1279524-1281331 FORWARD LENGTH=437
Nbe.v1.1.chr01g06400.1	HC	Nbe.v1.s00160	21641629	21668944	-	Myosin-7	Nicotiana attenuata	XI-A	tr|A0A1J6KN05|A0A1J6KN05_NICAT Myosin-7 OS=Nicotiana attenuata OX=49451 GN=XI-A PE=3 SV=1	AT1G04600.1 | Symbols:XIA,ATXIA | myosin XI A | Chr1:1262123-1272376 FORWARD LENGTH=1730
Nbe.v1.1.chr01g06430.1	HC	Nbe.v1.s00160	21672351	21672650	-	No_hits	#	#	No_hits	No_hits
Nbe.v1.1.chr01g06440.1	HC	Nbe.v1.s00160	21677973	21679280	-	malate dehydrogenase	Nicotiana tabacum	LOC107788327	tr|A0A1S3ZM96|A0A1S3ZM96_TOBAC malate dehydrogenase OS=Nicotiana tabacum OX=4097 GN=LOC107788327 PE=3 SV=1	AT3G47520.1 | Symbols:MDH,pNAD-MDH | plastidic NAD-dependent malate dehydrogenase,malate dehydrogenase | Chr3:17513657-17514868 FORWARD LENGTH=403
Nbe.v1.1.chr01g06450.1	HC	Nbe.v1.s00160	21720004	21721111	+	uncharacterized protein LOC107805530	Nicotiana tabacum	LOC107805530	tr|A0A1S4B875|A0A1S4B875_TOBAC uncharacterized protein LOC107805530 OS=Nicotiana tabacum OX=4097 GN=LOC107805530 PE=4 SV=1	AT4G13540.1 | Symbols:no symbol available | no full name available | Chr4:7869896-7870604 FORWARD LENGTH=210
Nbe.v1.1.chr01g06460.1	HC	Nbe.v1.s00160	21721771	21736936	-	uncharacterized protein LOC104232615 isoform X1	Nicotiana sylvestris	LOC104232615	tr|A0A1U7XB61|A0A1U7XB61_NICSY uncharacterized protein LOC104232615 isoform X1 OS=Nicotiana sylvestris OX=4096 GN=LOC104232615 PE=4 SV=1	AT4G13550.2 | Symbols:no symbol available | no full name available | Chr4:7871251-7876877 REVERSE LENGTH=854
Nbe.v1.1.chr01g06470.1	HC	Nbe.v1.s00160	21750495	21751409	-	uncharacterized protein LOC104217210 isoform X1	Nicotiana sylvestris	LOC104217210	tr|A0A1U7VCD9|A0A1U7VCD9_NICSY uncharacterized protein LOC104217210 isoform X1 OS=Nicotiana sylvestris OX=4096 GN=LOC104217210 PE=4 SV=1	No_hits
Nbe.v1.1.chr01g06480.1	HC	Nbe.v1.s00160	21751443	21752545	-	Uncharacterized protein (Fragment)	Nicotiana attenuata	A4A49_58506	tr|A0A1J6KIK9|A0A1J6KIK9_NICAT Uncharacterized protein (Fragment) OS=Nicotiana attenuata OX=49451 GN=A4A49_58506 PE=4 SV=1	No_hits
Nbe.v1.1.chr01g06490.1	HC	Nbe.v1.s00160	21753683	21754299	+	Prefoldin subunit 3	Capsicum annuum	T459_15178	tr|A0A2G2ZJK0|A0A2G2ZJK0_CAPAN Prefoldin subunit 3 OS=Capsicum annuum OX=4072 GN=T459_15178 PE=3 SV=1	AT5G49510.2 | Symbols:PFD3 | prefoldin 3 | Chr5:20080729-20082456 FORWARD LENGTH=195
Nbe.v1.1.chr01g06530.1	HC	Nbe.v1.s00160	21956663	21958733	-	endoribonuclease Dicer homolog 1	Nicotiana sylvestris	LOC104241536	tr|A0A1U7XV10|A0A1U7XV10_NICSY endoribonuclease Dicer homolog 1 OS=Nicotiana sylvestris OX=4096 GN=LOC104241536 PE=3 SV=1	AT1G01040.2 | Symbols:EMB76,SIN1,SUS1,ATDCL1,DCL1,ASU1,EMB60,CAF | ABNORMAL SUSPENSOR 1,EMBRYO DEFECTIVE 60,EMBRYO DEFECTIVE 76,SUSPENSOR 1,dicer-like 1,CARPEL FACTORY,DICER-LIKE 1,SHORT INTEGUMENTS 1 | Chr1:23519-31079 FORWARD LENGTH=1910
Nbe.v1.1.chr01g06540.1	HC	Nbe.v1.s00160	21996209	21996536	+	No_hits	#	#	No_hits	No_hits
Nbe.v1.1.chr01g06550.1	HC	Nbe.v1.s00160	22108982	22109431	-	S-protein homolog	Nicotiana sylvestris	LOC104220393	tr|A0A1U7W5L7|A0A1U7W5L7_NICSY S-protein homolog OS=Nicotiana sylvestris OX=4096 GN=LOC104220393 PE=3 SV=1	AT1G04645.1 | Symbols:no symbol available | no full name available | Chr1:1293853-1294239 REVERSE LENGTH=128
Nbe.v1.1.chr01g06560.1	HC	Nbe.v1.s00160	22150557	22151687	-	late embryogenesis abundant protein 1-like	Nicotiana tabacum	LOC107805533	tr|A0A1S4B865|A0A1S4B865_TOBAC late embryogenesis abundant protein 1-like OS=Nicotiana tabacum OX=4097 GN=LOC107805533 PE=4 SV=1	AT4G13560.2 | Symbols:UNE15 | unfertilized embryo sac 15 | Chr4:7879764-7880311 REVERSE LENGTH=109
Nbe.v1.1.chr01g06570.1	HC	Nbe.v1.s00160	22212566	22215666	-	Beta-amylase	Nicotiana tabacum	LOC107832261	tr|A0A1S4DQ89|A0A1S4DQ89_TOBAC Beta-amylase OS=Nicotiana tabacum OX=4097 GN=LOC107832261 PE=3 SV=1	AT3G23920.1 | Symbols:BMY7,AtBAM1,BAM1,TR-BAMY | beta-amylase 1,BETA-AMYLASE 7 | Chr3:8641722-8644199 FORWARD LENGTH=575
Nbe.v1.1.chr01g06600.1	HC	Nbe.v1.s00160	22377052	22390842	+	uncharacterized protein LOC107776350 isoform X2	Nicotiana tabacum	LOC107776350	tr|A0A1S3YIG3|A0A1S3YIG3_TOBAC uncharacterized protein LOC107776350 isoform X2 OS=Nicotiana tabacum OX=4097 GN=LOC107776350 PE=4 SV=1	AT1G04140.1 | Symbols:no symbol available | no full name available | Chr1:1075984-1080321 REVERSE LENGTH=790
Nbe.v1.1.chr01g06620.1	HC	Nbe.v1.s00160	22490557	22493401	+	uncharacterized protein LOC107822348	Nicotiana tabacum	LOC107822348	tr|A0A1S4CTN0|A0A1S4CTN0_TOBAC uncharacterized protein LOC107822348 OS=Nicotiana tabacum OX=4097 GN=LOC107822348 PE=4 SV=1	AT3G04310.2 | Symbols:no symbol available | no full name available | Chr3:1141581-1142528 REVERSE LENGTH=269
Nbe.v1.1.chr01g06650.1	HC	Nbe.v1.s00160	22567757	22571725	+	putative disease resistance protein RGA3	Nicotiana tabacum	LOC107769889	tr|A0A1S3XXN1|A0A1S3XXN1_TOBAC putative disease resistance protein RGA3 OS=Nicotiana tabacum OX=4097 GN=LOC107769889 PE=4 SV=1	No_hits
Nbe.v1.1.chr01g06660.1	HC	Nbe.v1.s00160	22571972	22572241	+	NBS resistance protein RGA26 (Fragment)	Nicotiana tabacum	-	tr|A0A0E3T848|A0A0E3T848_TOBAC NBS resistance protein RGA26 (Fragment) OS=Nicotiana tabacum OX=4097 PE=4 SV=1	AT3G14470.2 | Symbols:no symbol available | no full name available | Chr3:4857940-4861104 FORWARD LENGTH=1054
Nbe.v1.1.chr01g06670.1	HC	Nbe.v1.s00160	22572253	22573851	+	putative disease resistance protein RGA3	Nicotiana sylvestris	LOC104246983	tr|A0A1U7YAQ9|A0A1U7YAQ9_NICSY putative disease resistance protein RGA3 OS=Nicotiana sylvestris OX=4096 GN=LOC104246983 PE=4 SV=1	AT3G14470.2 | Symbols:no symbol available | no full name available | Chr3:4857940-4861104 FORWARD LENGTH=1054
Nbe.v1.1.chr01g06700.1	HC	Nbe.v1.s00160	22651979	22655138	-	uncharacterized protein LOC104242265	Nicotiana sylvestris	LOC104242265	tr|A0A1U7Y8L8|A0A1U7Y8L8_NICSY uncharacterized protein LOC104242265 OS=Nicotiana sylvestris OX=4096 GN=LOC104242265 PE=4 SV=1	No_hits
Nbe.v1.1.chr01g06720.1	HC	Nbe.v1.s00160	22801948	22803246	-	Ammonium transporter	Nicotiana sylvestris	LOC104232896	tr|A0A1U7XC22|A0A1U7XC22_NICSY Ammonium transporter OS=Nicotiana sylvestris OX=4096 GN=LOC104232896 PE=3 SV=1	AT4G13510.1 | Symbols:AMT1;1,ATAMT1,ATAMT1;1 | ammonium transporter 1;1,ARABIDOPSIS THALIANA AMMONIUM TRANSPORT 1 | Chr4:7858220-7859725 FORWARD LENGTH=501
Nbe.v1.1.chr01g06740.1	HC	Nbe.v1.s00160	22871578	22885984	-	ATP-dependent RNA helicase	Nicotiana tabacum	LOC107776937	tr|A0A1S3YK03|A0A1S3YK03_TOBAC ATP-dependent RNA helicase OS=Nicotiana tabacum OX=4097 GN=LOC107776937 PE=3 SV=1	AT3G16840.1 | Symbols:no symbol available | no full name available | Chr3:5738020-5743042 REVERSE LENGTH=826
Nbe.v1.1.chr01g06760.1	HC	Nbe.v1.s00160	22912386	22913986	+	uncharacterized protein LOC104248698	Nicotiana sylvestris	LOC104248698	tr|A0A1U7YGR4|A0A1U7YGR4_NICSY uncharacterized protein LOC104248698 OS=Nicotiana sylvestris OX=4096 GN=LOC104248698 PE=4 SV=1	No_hits
Nbe.v1.1.chr01g06790.1	HC	Nbe.v1.s00160	23004095	23014070	+	haloacid dehalogenase-like hydrolase domain-containing protein At2g33255	Nicotiana sylvestris	LOC104232875	tr|A0A1U7XDD0|A0A1U7XDD0_NICSY haloacid dehalogenase-like hydrolase domain-containing protein At2g33255 OS=Nicotiana sylvestris OX=4096 GN=LOC104232875 PE=4 SV=1	AT2G33255.1 | Symbols:no symbol available | no full name available | Chr2:14098795-14100358 FORWARD LENGTH=245
Nbe.v1.1.chr01g06810.1	HC	Nbe.v1.s00160	23034772	23035565	+	Uncharacterized protein	Nicotiana tabacum	LOC107776938	tr|A0A1S3YJG8|A0A1S3YJG8_TOBAC Uncharacterized protein OS=Nicotiana tabacum OX=4097 GN=LOC107776938 PE=4 SV=1	No_hits
Nbe.v1.1.chr01g06820.1	HC	Nbe.v1.s00160	23051670	23054178	+	probable folate-biopterin transporter 8, chloroplastic	Nicotiana tabacum	LOC107776936	tr|A0A1S3YK96|A0A1S3YK96_TOBAC probable folate-biopterin transporter 8, chloroplastic OS=Nicotiana tabacum OX=4097 GN=LOC107776936 PE=3 SV=1	AT2G33280.1 | Symbols:no symbol available | no full name available | Chr2:14106020-14107720 FORWARD LENGTH=538
Nbe.v1.1.chr01g06830.1	HC	Nbe.v1.s00160	23106553	23107530	+	uncharacterized protein LOC104217044	Nicotiana sylvestris	LOC104217044	tr|A0A1U7VUB3|A0A1U7VUB3_NICSY uncharacterized protein LOC104217044 OS=Nicotiana sylvestris OX=4096 GN=LOC104217044 PE=4 SV=1	AT2G01050.1 | Symbols:no symbol available | no full name available | Chr2:68337-69884 REVERSE LENGTH=515
Nbe.v1.1.chr01g06860.1	HC	Nbe.v1.s00160	23130161	23132471	+	Uncharacterized protein	Nicotiana attenuata	A4A49_30194	tr|A0A1J6KL10|A0A1J6KL10_NICAT Uncharacterized protein OS=Nicotiana attenuata OX=49451 GN=A4A49_30194 PE=4 SV=1	No_hits
Nbe.v1.1.chr01g06870.1	HC	Nbe.v1.s00160	23134613	23136163	-	Putative pentatricopeptide repeat-containing protein	Nicotiana attenuata	PCMP-H32_1	tr|A0A1J6JZE8|A0A1J6JZE8_NICAT Putative pentatricopeptide repeat-containing protein OS=Nicotiana attenuata OX=49451 GN=PCMP-H32_1 PE=4 SV=1	AT3G23330.1 | Symbols:no symbol available | no full name available | Chr3:8347200-8349347 FORWARD LENGTH=715
Nbe.v1.1.chr01g06890.1	HC	Nbe.v1.s00160	23227132	23227857	+	uncharacterized protein LOC107826556	Nicotiana tabacum	LOC107826556	tr|A0A1S4D6U6|A0A1S4D6U6_TOBAC uncharacterized protein LOC107826556 OS=Nicotiana tabacum OX=4097 GN=LOC107826556 PE=4 SV=1	AT1G26800.1 | Symbols:no symbol available | no full name available | Chr1:9285576-9286190 REVERSE LENGTH=204
Nbe.v1.1.chr01g06940.1	HC	Nbe.v1.s00160	23437306	23437605	-	myb-related protein 305-like	Nicotiana tabacum	LOC107812775	tr|A0A1S4BX88|A0A1S4BX88_TOBAC myb-related protein 305-like OS=Nicotiana tabacum OX=4097 GN=LOC107812775 PE=4 SV=1	No_hits
Nbe.v1.1.chr01g06950.1	HC	Nbe.v1.s00160	23437912	23438380	-	Transcription factor myb59	Nicotiana attenuata	MYB59_1	tr|A0A1J6KB33|A0A1J6KB33_NICAT Transcription factor myb59 OS=Nicotiana attenuata OX=49451 GN=MYB59_1 PE=4 SV=1	AT3G24310.1 | Symbols:MYB305,ATMYB71 | myb domain protein 305,MYB DOMAIN PROTEIN 71 | Chr3:8811336-8812330 REVERSE LENGTH=269
Nbe.v1.1.chr01g06970.1	HC	Nbe.v1.s00160	23546118	23548136	-	uncharacterized protein LOC104215181	Nicotiana sylvestris	LOC104215181	tr|A0A1U7V4W4|A0A1U7V4W4_NICSY uncharacterized protein LOC104215181 OS=Nicotiana sylvestris OX=4096 GN=LOC104215181 PE=4 SV=1	AT1G04560.1 | Symbols:no symbol available | no full name available | Chr1:1245070-1245888 FORWARD LENGTH=186
Nbe.v1.1.chr01g07000.1	HC	Nbe.v1.s00160	23810261	23810797	+	Protein far1-related sequence 5	Nicotiana attenuata	FRS5_1	tr|A0A1J6KKE0|A0A1J6KKE0_NICAT Protein far1-related sequence 5 OS=Nicotiana attenuata OX=49451 GN=FRS5_1 PE=4 SV=1	AT4G38180.1 | Symbols:FRS5 | FAR1-related sequence 5 | Chr4:17906702-17909404 REVERSE LENGTH=788
Nbe.v1.1.chr01g07020.1	HC	Nbe.v1.s00160	23859222	23860497	+	Protein FAR1-RELATED SEQUENCE	Nicotiana tabacum	LOC107786824	tr|A0A1S3ZH92|A0A1S3ZH92_TOBAC Protein FAR1-RELATED SEQUENCE OS=Nicotiana tabacum OX=4097 GN=LOC107786824 PE=3 SV=1	No_hits
Nbe.v1.1.chr01g07040.1	HC	Nbe.v1.s00160	24024412	24032258	+	histone-lysine N-methyltransferase family member SUVH9-like	Nicotiana sylvestris	LOC104244020	tr|A0A1U7YEE5|A0A1U7YEE5_NICSY histone-lysine N-methyltransferase family member SUVH9-like OS=Nicotiana sylvestris OX=4096 GN=LOC104244020 PE=4 SV=1	AT4G13460.2 | Symbols:SDG22,SUVH9,SET22 | SETDOMAIN GROUP 22,SU(VAR)3-9 homolog 9 | Chr4:7824653-7826605 REVERSE LENGTH=650
Nbe.v1.1.chr01g07050.1	HC	Nbe.v1.s00160	24057191	24062747	-	uncharacterized protein LOC107775236	Nicotiana tabacum	LOC107775236	tr|A0A1S3YEL0|A0A1S3YEL0_TOBAC uncharacterized protein LOC107775236 OS=Nicotiana tabacum OX=4097 GN=LOC107775236 PE=4 SV=1	AT1G04555.1 | Symbols:no symbol available | no full name available | Chr1:1242743-1243949 FORWARD LENGTH=152
Nbe.v1.1.chr01g07060.1	HC	Nbe.v1.s00160	24068860	24070150	+	No_hits	#	#	No_hits	No_hits
Nbe.v1.1.chr01g07070.1	HC	Nbe.v1.s00160	24098939	24099322	-	Uncharacterized protein	Nicotiana attenuata	A4A49_12621	tr|A0A1J6IJK9|A0A1J6IJK9_NICAT Uncharacterized protein OS=Nicotiana attenuata OX=49451 GN=A4A49_12621 PE=4 SV=1	No_hits
Nbe.v1.1.chr01g07090.1	HC	Nbe.v1.s00160	24114521	24115867	+	DELLA protein RGL1-like	Nicotiana tabacum	LOC107775237	tr|A0A1S3YE77|A0A1S3YE77_TOBAC DELLA protein RGL1-like OS=Nicotiana tabacum OX=4097 GN=LOC107775237 PE=3 SV=1	AT1G66350.1 | Symbols:RGL1,RGL | RGA-like 1 | Chr1:24748327-24749862 FORWARD LENGTH=511
Nbe.v1.1.chr01g07100.1	HC	Nbe.v1.s00160	24124979	24129941	+	Glutamyl-tRNA(Gln) amidotransferase subunit B, chloroplastic/mitochondrial	Nicotiana sylvestris	LOC104243794	tr|A0A1U7Y5V7|A0A1U7Y5V7_NICSY Glutamyl-tRNA(Gln) amidotransferase subunit B, chloroplastic/mitochondrial OS=Nicotiana sylvestris OX=4096 GN=LOC104243794 PE=3 SV=1	AT1G48520.1 | Symbols:GATB | GLU-ADT subunit B | Chr1:17940185-17942540 FORWARD LENGTH=550
Nbe.v1.1.chr01g07110.1	HC	Nbe.v1.s00160	24131370	24132614	+	uncharacterized protein LOC107796311	Nicotiana tabacum	LOC107796311	tr|A0A1S4ADN1|A0A1S4ADN1_TOBAC uncharacterized protein LOC107796311 OS=Nicotiana tabacum OX=4097 GN=LOC107796311 PE=4 SV=1	AT4G13450.1 | Symbols:no symbol available | no full name available | Chr4:7815146-7815904 REVERSE LENGTH=219
Nbe.v1.1.chr01g07120.1	HC	Nbe.v1.s00160	24133339	24138996	-	uncharacterized protein LOC107796310	Nicotiana tabacum	LOC107796310	tr|A0A1S4AD13|A0A1S4AD13_TOBAC uncharacterized protein LOC107796310 OS=Nicotiana tabacum OX=4097 GN=LOC107796310 PE=4 SV=1	AT3G24315.1 | Symbols:SEC20,AtSec20 | | Chr3:8820599-8822445 REVERSE LENGTH=293
Nbe.v1.1.chr01g07140.1	HC	Nbe.v1.s00160	24329867	24330391	-	Helitron_like_N domain-containing protein (Fragment)	Nicotiana attenuata	A4A49_62289	tr|A0A1J6KLH6|A0A1J6KLH6_NICAT Helitron_like_N domain-containing protein (Fragment) OS=Nicotiana attenuata OX=49451 GN=A4A49_62289 PE=4 SV=1	No_hits
Nbe.v1.1.chr01g07150.1	HC	Nbe.v1.s00160	24366921	24384783	+	Dna mismatch repair protein msh1, mitochondrial (Fragment)	Nicotiana attenuata	MSH1_1	tr|A0A1J6IEK0|A0A1J6IEK0_NICAT Dna mismatch repair protein msh1, mitochondrial (Fragment) OS=Nicotiana attenuata OX=49451 GN=MSH1_1 PE=4 SV=1	AT3G24320.1 | Symbols:MSH1,ATMSH1,CHM,CHM1 | MUTL protein homolog 1,CHLOROPLAST MUTATOR | Chr3:8823229-8829571 REVERSE LENGTH=1118
Nbe.v1.1.chr01g07160.1	HC	Nbe.v1.s00160	24478508	24484456	+	3-isopropylmalate dehydratase	Nicotiana attenuata	IIL1_0	tr|A0A1J6JT08|A0A1J6JT08_NICAT 3-isopropylmalate dehydratase OS=Nicotiana attenuata OX=49451 GN=IIL1_0 PE=4 SV=1	AT4G13430.1 | Symbols:IIL1,ATLEUC1 | isopropyl malate isomerase large subunit 1 | Chr4:7804194-7807789 REVERSE LENGTH=509
Nbe.v1.1.chr01g07170.1	HC	Nbe.v1.s00160	24496142	24496516	+	uncharacterized protein LOC104239279	Nicotiana sylvestris	LOC104239279	tr|A0A1U7XMR3|A0A1U7XMR3_NICSY uncharacterized protein LOC104239279 OS=Nicotiana sylvestris OX=4096 GN=LOC104239279 PE=4 SV=1	No_hits
Nbe.v1.1.chr01g07190.1	HC	Nbe.v1.s00160	24609037	24618164	+	3-isopropylmalate dehydratase	Nicotiana attenuata	IIL1_1	tr|A0A1J6IJ61|A0A1J6IJ61_NICAT 3-isopropylmalate dehydratase OS=Nicotiana attenuata OX=49451 GN=IIL1_1 PE=4 SV=1	AT4G13430.1 | Symbols:IIL1,ATLEUC1 | isopropyl malate isomerase large subunit 1 | Chr4:7804194-7807789 REVERSE LENGTH=509
Nbe.v1.1.chr01g07210.1	HC	Nbe.v1.s00160	24641006	24644895	-	zinc finger BED domain-containing protein RICESLEEPER 2-like	Nicotiana tabacum	LOC107827097	tr|A0A1S4D8B5|A0A1S4D8B5_TOBAC zinc finger BED domain-containing protein RICESLEEPER 2-like OS=Nicotiana tabacum OX=4097 GN=LOC107827097 PE=4 SV=1	No_hits
Nbe.v1.1.chr01g07240.1	HC	Nbe.v1.s00160	24666097	24669356	-	Auxin-responsive protein	Nicotiana tabacum	LOC107786124	tr|A0A1S3ZFJ6|A0A1S3ZFJ6_TOBAC Auxin-responsive protein OS=Nicotiana tabacum OX=4097 GN=LOC107786124 PE=3 SV=1	AT2G33310.3 | Symbols:IAA13 | auxin-induced protein 13 | Chr2:14114569-14115757 REVERSE LENGTH=246
Nbe.v1.1.chr01g07250.1	HC	Nbe.v1.s00160	24717142	24719409	-	C2 domain-containing protein	Nicotiana attenuata	A4A49_26448	tr|A0A1J6IUV2|A0A1J6IUV2_NICAT C2 domain-containing protein OS=Nicotiana attenuata OX=49451 GN=A4A49_26448 PE=4 SV=1	AT2G33320.1 | Symbols:no symbol available | no full name available | Chr2:14119526-14121334 REVERSE LENGTH=602
Nbe.v1.1.chr01g07260.1	HC	Nbe.v1.s00160	24742402	24747369	+	uncharacterized protein LOC107781058 isoform X2	Nicotiana tabacum	LOC107781058	tr|A0A1S3YYH4|A0A1S3YYH4_TOBAC uncharacterized protein LOC107781058 isoform X2 OS=Nicotiana tabacum OX=4097 GN=LOC107781058 PE=4 SV=1	AT1G04530.1 | Symbols:TPR4 | tetratricopeptide repeat 4 | Chr1:1234456-1235895 REVERSE LENGTH=310
Nbe.v1.1.chr01g07270.1	HC	Nbe.v1.s00160	24748681	24756323	-	G3BP-like protein	Nicotiana attenuata	A4A49_26450	tr|A0A1J6IMI1|A0A1J6IMI1_NICAT G3BP-like protein OS=Nicotiana attenuata OX=49451 GN=A4A49_26450 PE=4 SV=1	AT5G43960.1 | Symbols:no symbol available | no full name available | Chr5:17689154-17691653 REVERSE LENGTH=450
Nbe.v1.1.chr01g07280.1	HC	Nbe.v1.s00160	24765221	24768772	+	SWIM-type domain-containing protein	Nicotiana attenuata	A4A49_07625	tr|A0A1J6J138|A0A1J6J138_NICAT SWIM-type domain-containing protein OS=Nicotiana attenuata OX=49451 GN=A4A49_07625 PE=4 SV=1	No_hits
Nbe.v1.1.chr01g07290.1	HC	Nbe.v1.s00160	24771285	24774291	-	RNA-binding protein CP33, chloroplastic-like	Nicotiana tabacum	LOC107832323	tr|A0A1S4DQD1|A0A1S4DQD1_TOBAC RNA-binding protein CP33, chloroplastic-like OS=Nicotiana tabacum OX=4097 GN=LOC107832323 PE=4 SV=1	AT1G60000.1 | Symbols:no symbol available | no full name available | Chr1:22093678-22094540 REVERSE LENGTH=258
Nbe.v1.1.chr01g07300.1	HC	Nbe.v1.s00160	24783902	24784609	-	uncharacterized protein LOC107826556	Nicotiana tabacum	LOC107826556	tr|A0A1S4D6U6|A0A1S4D6U6_TOBAC uncharacterized protein LOC107826556 OS=Nicotiana tabacum OX=4097 GN=LOC107826556 PE=4 SV=1	AT1G26800.1 | Symbols:no symbol available | no full name available | Chr1:9285576-9286190 REVERSE LENGTH=204
Nbe.v1.1.chr01g07340.1	HC	Nbe.v1.s00160	24850208	24851189	+	pathogenesis-related protein STH-2-like	Nicotiana sylvestris	LOC104240635	tr|A0A1U7Y3H6|A0A1U7Y3H6_NICSY pathogenesis-related protein STH-2-like OS=Nicotiana sylvestris OX=4096 GN=LOC104240635 PE=3 SV=1	No_hits
Nbe.v1.1.chr01g07380.1	HC	Nbe.v1.s00160	24929432	24931007	-	uncharacterized protein LOC107830184	Nicotiana tabacum	LOC107830184	tr|A0A1S4DID3|A0A1S4DID3_TOBAC uncharacterized protein LOC107830184 OS=Nicotiana tabacum OX=4097 GN=LOC107830184 PE=4 SV=1	No_hits
Nbe.v1.1.chr01g07400.1	HC	Nbe.v1.s00160	24976528	24978090	+	Succinate-semialdehyde dehydrogenase	Nicotiana attenuata	ALDH5F1	tr|A0A1J6I1H1|A0A1J6I1H1_NICAT Succinate-semialdehyde dehydrogenase OS=Nicotiana attenuata OX=49451 GN=ALDH5F1 PE=3 SV=1	AT1G79440.1 | Symbols:ALDH5F1,ENF1,SSADH1,SSADH | ENLARGED FIL EXPRESSION DOMAIN 1,SUCCINIC SEMIALDEHYDE DEHYDROGENASE,SUCCINIC SEMIALDEHYDE DEHYDROGENASE 1,aldehyde dehydrogenase 5F1 | Chr1:29882525-29887275 REVERSE LENGTH=528
Nbe.v1.1.chr01g07410.1	HC	Nbe.v1.s00160	24986854	24990718	-	FAR1 domain-containing protein	Nicotiana sylvestris	LOC104213498	tr|A0A1U7VHJ1|A0A1U7VHJ1_NICSY FAR1 domain-containing protein OS=Nicotiana sylvestris OX=4096 GN=LOC104213498 PE=4 SV=1	AT1G10240.2 | Symbols:FRS11 | FAR1-related sequence 11 | Chr1:3356835-3359271 REVERSE LENGTH=680
Nbe.v1.1.chr01g07420.1	HC	Nbe.v1.s00160	24993524	24998663	+	uncharacterized protein LOC107799878	Nicotiana tabacum	LOC107799878	tr|A0A1S4APS9|A0A1S4APS9_TOBAC uncharacterized protein LOC107799878 OS=Nicotiana tabacum OX=4097 GN=LOC107799878 PE=4 SV=1	AT4G13330.4 | Symbols:no symbol available | no full name available | Chr4:7754248-7755837 REVERSE LENGTH=428
Nbe.v1.1.chr01g07440.1	HC	Nbe.v1.s00160	25050797	25072478	+	Glucose-6-phosphate isomerase	Nicotiana sylvestris	LOC104225311	tr|A0A1U7W9S1|A0A1U7W9S1_NICSY Glucose-6-phosphate isomerase OS=Nicotiana sylvestris OX=4096 GN=LOC104225311 PE=3 SV=1	AT5G42740.2 | Symbols:no symbol available | no full name available | Chr5:17136080-17140622 FORWARD LENGTH=560
Nbe.v1.1.chr01g07460.1	HC	Nbe.v1.s00160	25173490	25174485	+	putative disease resistance protein RGA3	Nicotiana sylvestris	LOC104219359	tr|A0A1U7VJV6|A0A1U7VJV6_NICSY putative disease resistance protein RGA3 OS=Nicotiana sylvestris OX=4096 GN=LOC104219359 PE=4 SV=1	No_hits
Nbe.v1.1.chr01g07470.1	HC	Nbe.v1.s00160	25180379	25181275	+	putative disease resistance protein RGA4	Nicotiana tabacum	LOC107775139	tr|A0A1S3YDJ0|A0A1S3YDJ0_TOBAC putative disease resistance protein RGA4 OS=Nicotiana tabacum OX=4097 GN=LOC107775139 PE=4 SV=1	AT3G14470.2 | Symbols:no symbol available | no full name available | Chr3:4857940-4861104 FORWARD LENGTH=1054
Nbe.v1.1.chr01g07480.1	HC	Nbe.v1.s00160	25183332	25185580	-	cysteine-rich repeat secretory protein 3-like	Nicotiana sylvestris	LOC104241531	tr|A0A1U7Y7I1|A0A1U7Y7I1_NICSY cysteine-rich repeat secretory protein 3-like OS=Nicotiana sylvestris OX=4096 GN=LOC104241531 PE=4 SV=1	AT1G04520.1 | Symbols:PDLP2 | plasmodesmata-located protein 2 | Chr1:1231852-1233787 FORWARD LENGTH=307
Nbe.v1.1.chr01g07500.1	HC	Nbe.v1.s00160	25201539	25206324	+	TLDc domain-containing protein	Nicotiana attenuata	A4A49_03002	tr|A0A314LBH4|A0A314LBH4_NICAT TLDc domain-containing protein OS=Nicotiana attenuata OX=49451 GN=A4A49_03002 PE=4 SV=1	AT2G05590.2 | Symbols:no symbol available | no full name available | Chr2:2067196-2068951 FORWARD LENGTH=303
Nbe.v1.1.chr01g07510.1	HC	Nbe.v1.s00160	25208308	25218142	-	Pre-mRNA-processing factor 19 (Fragment)	Nicotiana attenuata	PRP19	tr|A0A314LAW4|A0A314LAW4_NICAT Pre-mRNA-processing factor 19 (Fragment) OS=Nicotiana attenuata OX=49451 GN=PRP19 PE=3 SV=1	AT1G04510.1 | Symbols:MAC3A | MOS4-associated complex 3A | Chr1:1226749-1230592 FORWARD LENGTH=523
Nbe.v1.1.chr01g07520.1	HC	Nbe.v1.s00160	25244075	25244641	+	Uncharacterized protein (Fragment)	Nicotiana attenuata	A4A49_61081	tr|A0A1J6J8J6|A0A1J6J8J6_NICAT Uncharacterized protein (Fragment) OS=Nicotiana attenuata OX=49451 GN=A4A49_61081 PE=4 SV=1	No_hits
Nbe.v1.1.chr01g07540.1	HC	Nbe.v1.s00160	25263181	25263504	+	zinc finger BED domain-containing protein RICESLEEPER 2-like	Nicotiana tabacum	LOC107792908	tr|A0A1S4A227|A0A1S4A227_TOBAC zinc finger BED domain-containing protein RICESLEEPER 2-like OS=Nicotiana tabacum OX=4097 GN=LOC107792908 PE=4 SV=1	No_hits
Nbe.v1.1.chr01g07560.1	HC	Nbe.v1.s00160	25283625	25286811	+	CCT domain-containing protein	Nicotiana attenuata	A4A49_35353	tr|A0A1J6KUA4|A0A1J6KUA4_NICAT CCT domain-containing protein OS=Nicotiana attenuata OX=49451 GN=A4A49_35353 PE=4 SV=1	AT1G04500.3 | Symbols:no symbol available | no full name available | Chr1:1221757-1223286 REVERSE LENGTH=377
Nbe.v1.1.chr01g07580.1	HC	Nbe.v1.s00160	25378797	25380799	+	uncharacterized protein LOC104226225	Nicotiana sylvestris	LOC104226225	tr|A0A1U7W8Y4|A0A1U7W8Y4_NICSY uncharacterized protein LOC104226225 OS=Nicotiana sylvestris OX=4096 GN=LOC104226225 PE=4 SV=1	AT2G33360.1 | Symbols:no symbol available | no full name available | Chr2:14140901-14142870 FORWARD LENGTH=603
Nbe.v1.1.chr01g07600.1	HC	Nbe.v1.s00160	25475648	25486291	+	histone-lysine N-methyltransferase SUVR2-like isoform X1	Nicotiana sylvestris	LOC104230590	tr|A0A1U7X5I0|A0A1U7X5I0_NICSY histone-lysine N-methyltransferase SUVR2-like isoform X1 OS=Nicotiana sylvestris OX=4096 GN=LOC104230590 PE=4 SV=1	AT3G04380.2 | Symbols:SDG31,SUVR4 | SET DOMAIN PROTEIN 31 | Chr3:1161602-1164539 FORWARD LENGTH=465
Nbe.v1.1.chr01g07610.1	HC	Nbe.v1.s00160	25487861	25488448	-	Rx N-terminal domain-containing protein	Nicotiana attenuata	A4A49_31217	tr|A0A1J6JYV6|A0A1J6JYV6_NICAT Rx N-terminal domain-containing protein OS=Nicotiana attenuata OX=49451 GN=A4A49_31217 PE=4 SV=1	No_hits
Nbe.v1.1.chr01g07620.1	HC	Nbe.v1.s00160	25601307	25609431	+	uncharacterized protein LOC107760898 isoform X1	Nicotiana tabacum	LOC107760898	tr|A0A1S3X477|A0A1S3X477_TOBAC uncharacterized protein LOC107760898 isoform X1 OS=Nicotiana tabacum OX=4097 GN=LOC107760898 PE=4 SV=1	AT3G23510.1 | Symbols:no symbol available | no full name available | Chr3:8428071-8433159 FORWARD LENGTH=867
Nbe.v1.1.chr01g07630.1	HC	Nbe.v1.s00160	25613332	25615654	-	heterogeneous nuclear ribonucleoprotein 1-like	Nicotiana tabacum	LOC107760899	tr|A0A1S3X3V9|A0A1S3X3V9_TOBAC heterogeneous nuclear ribonucleoprotein 1-like OS=Nicotiana tabacum OX=4097 GN=LOC107760899 PE=4 SV=1	AT2G33410.1 | Symbols:RBGD2 | RNA-binding glycine-rich protein D2 | Chr2:14156085-14157435 FORWARD LENGTH=404
Nbe.v1.1.chr01g07640.1	HC	Nbe.v1.s00160	25673987	25677607	+	glutamic acid-rich protein-like	Nicotiana tabacum	LOC107765539	tr|A0A1S3XIL0|A0A1S3XIL0_TOBAC glutamic acid-rich protein-like OS=Nicotiana tabacum OX=4097 GN=LOC107765539 PE=4 SV=1	AT2G33400.1 | Symbols:no symbol available | no full name available | Chr2:14153331-14154401 REVERSE LENGTH=272
Nbe.v1.1.chr01g07650.1	HC	Nbe.v1.s00160	25678218	25688665	-	uncharacterized protein LOC107785895	Nicotiana tabacum	LOC107785895	tr|A0A1S3ZE70|A0A1S3ZE70_TOBAC uncharacterized protein LOC107785895 OS=Nicotiana tabacum OX=4097 GN=LOC107785895 PE=4 SV=1	AT2G33390.1 | Symbols:no symbol available | no full name available | Chr2:14151714-14152698 FORWARD LENGTH=98
Nbe.v1.1.chr01g07670.1	HC	Nbe.v1.s00160	25817121	25823156	+	Arp2/3 complex 34 kDa subunit	Nicotiana tabacum	LOC107785893	tr|A0A1S3ZER9|A0A1S3ZER9_TOBAC Arp2/3 complex 34 kDa subunit OS=Nicotiana tabacum OX=4097 GN=LOC107785893 PE=3 SV=1	AT2G33385.2 | Symbols:arpc2b | actin-related protein C2B | Chr2:14147604-14149769 REVERSE LENGTH=374
Nbe.v1.1.chr01g07680.1	HC	Nbe.v1.s00160	25824645	25825097	-	Uncharacterized protein	Nicotiana attenuata	A4A49_19625	tr|A0A314KNG4|A0A314KNG4_NICAT Uncharacterized protein OS=Nicotiana attenuata OX=49451 GN=A4A49_19625 PE=3 SV=1	No_hits
Nbe.v1.1.chr01g07730.1	HC	Nbe.v1.s00160	25972099	25974007	+	protein PROTON GRADIENT REGULATION 5, chloroplastic-like	Nicotiana tabacum	LOC107780686	tr|A0A1S3YX69|A0A1S3YX69_TOBAC protein PROTON GRADIENT REGULATION 5, chloroplastic-like OS=Nicotiana tabacum OX=4097 GN=LOC107780686 PE=4 SV=1	AT2G05620.2 | Symbols:PGR5,AtPGR5 | proton gradient regulation 5 | Chr2:2081204-2081687 REVERSE LENGTH=133
Nbe.v1.1.chr01g07740.1	HC	Nbe.v1.s00160	25982504	25987245	-	mRNA cap-binding protein	Nicotiana benthamiana	eIF(iso)4E	tr|U6BM52|U6BM52_NICBE mRNA cap-binding protein OS=Nicotiana benthamiana OX=4100 GN=eIF(iso)4E PE=2 SV=1	AT5G35620.3 | Symbols:eIFiso4E,EIF(ISO)4E,LSP1,LSP,EIF4E2 | EUKARYOTIC TRANSLATION INITATION FACTOR 4E2,EUKARYOTIC INITIATION FACTOR (ISO)4E,LOSS OF SUSCEPTIBILITY TO POTYVIRUS 1,eukaryotic translation Initiation Factor isoform 4E | Chr5:13824946-13826331 REVERSE LENGTH=198
Nbe.v1.1.chr01g07790.1	HC	Nbe.v1.s00160	26325015	26330219	+	Peroxygenase	Nicotiana attenuata	SOP1_1	tr|A0A314L536|A0A314L536_NICAT Peroxygenase OS=Nicotiana attenuata OX=49451 GN=SOP1_1 PE=3 SV=1	AT5G55240.1 | Symbols:ATPXG2 | ARABIDOPSIS THALIANA PEROXYGENASE 2 | Chr5:22405963-22407158 FORWARD LENGTH=243
Nbe.v1.1.chr01g07800.1	HC	Nbe.v1.s00160	26330906	26332528	-	acid phosphatase 1-like	Nicotiana tabacum	LOC107783729	tr|A0A1S3Z764|A0A1S3Z764_TOBAC acid phosphatase 1-like OS=Nicotiana tabacum OX=4097 GN=LOC107783729 PE=4 SV=1	AT1G04040.1 | Symbols:no symbol available | no full name available | Chr1:1042564-1043819 REVERSE LENGTH=271
Nbe.v1.1.chr01g07810.1	HC	Nbe.v1.s00160	26395266	26395964	+	uncharacterized protein LOC107816567	Nicotiana tabacum	LOC107816567	tr|A0A1S4C9G6|A0A1S4C9G6_TOBAC uncharacterized protein LOC107816567 OS=Nicotiana tabacum OX=4097 GN=LOC107816567 PE=4 SV=1	No_hits
Nbe.v1.1.chr01g07820.1	HC	Nbe.v1.s00160	26411067	26412273	-	probable disease resistance RPP8-like protein 2	Nicotiana tabacum	LOC107792169	tr|A0A1S3ZZH3|A0A1S3ZZH3_TOBAC probable disease resistance RPP8-like protein 2 OS=Nicotiana tabacum OX=4097 GN=LOC107792169 PE=4 SV=1	AT1G53350.1 | Symbols:no symbol available | no full name available | Chr1:19903899-19906912 FORWARD LENGTH=906
Nbe.v1.1.chr01g07830.1	HC	Nbe.v1.s00160	26412306	26413169	-	probable disease resistance protein RF45	Nicotiana sylvestris	LOC104215993	tr|A0A1U7VPH5|A0A1U7VPH5_NICSY probable disease resistance protein RF45 OS=Nicotiana sylvestris OX=4096 GN=LOC104215993 PE=4 SV=1	AT5G35450.2 | Symbols:no symbol available | no full name available | Chr5:13667809-13670685 FORWARD LENGTH=901
Nbe.v1.1.chr01g07840.1	HC	Nbe.v1.s00160	26426137	26426730	-	probable disease resistance protein RF45 isoform X1	Nicotiana tabacum	LOC107790554	tr|A0A1S3ZUA3|A0A1S3ZUA3_TOBAC probable disease resistance protein RF45 isoform X1 OS=Nicotiana tabacum OX=4097 GN=LOC107790554 PE=4 SV=1	No_hits
Nbe.v1.1.chr01g07850.1	HC	Nbe.v1.s00160	26427712	26428143	+	probable disease resistance RPP8-like protein 2 isoform X2	Nicotiana sylvestris	LOC104215994	tr|A0A1U7VH69|A0A1U7VH69_NICSY probable disease resistance RPP8-like protein 2 isoform X2 OS=Nicotiana sylvestris OX=4096 GN=LOC104215994 PE=4 SV=1	No_hits
Nbe.v1.1.chr01g07860.1	HC	Nbe.v1.s00160	26428381	26430560	+	probable disease resistance RPP8-like protein 2 isoform X1	Nicotiana sylvestris	LOC104215994	tr|A0A1U7VQV0|A0A1U7VQV0_NICSY probable disease resistance RPP8-like protein 2 isoform X1 OS=Nicotiana sylvestris OX=4096 GN=LOC104215994 PE=4 SV=1	No_hits
Nbe.v1.1.chr01g07870.1	HC	Nbe.v1.s00160	26443667	26445329	+	uncharacterized protein LOC104225347	Nicotiana sylvestris	LOC104225347	tr|A0A1U7W9V7|A0A1U7W9V7_NICSY uncharacterized protein LOC104225347 OS=Nicotiana sylvestris OX=4096 GN=LOC104225347 PE=4 SV=1	No_hits
Nbe.v1.1.chr01g07890.1	HC	Nbe.v1.s00160	26533444	26543896	-	uncharacterized protein LOC107780832 isoform X1	Nicotiana tabacum	LOC107780832	tr|A0A1S3YXI9|A0A1S3YXI9_TOBAC uncharacterized protein LOC107780832 isoform X1 OS=Nicotiana tabacum OX=4097 GN=LOC107780832 PE=4 SV=1	AT3G23510.1 | Symbols:no symbol available | no full name available | Chr3:8428071-8433159 FORWARD LENGTH=867
Nbe.v1.1.chr01g07900.1	HC	Nbe.v1.s00160	26557956	26558301	-	Putative ovule protein (Fragment)	Solanum chacoense	-	tr|A0A0V0GGY8|A0A0V0GGY8_SOLCH Putative ovule protein (Fragment) OS=Solanum chacoense OX=4108 PE=4 SV=1	AT3G23510.1 | Symbols:no symbol available | no full name available | Chr3:8428071-8433159 FORWARD LENGTH=867
Nbe.v1.1.chr01g07910.1	HC	Nbe.v1.s00160	26598632	26598922	+	SWIM-type domain-containing protein (Fragment)	Nicotiana attenuata	A4A49_63935	tr|A0A1J6KEZ1|A0A1J6KEZ1_NICAT SWIM-type domain-containing protein (Fragment) OS=Nicotiana attenuata OX=49451 GN=A4A49_63935 PE=4 SV=1	No_hits
Nbe.v1.1.chr01g07920.1	HC	Nbe.v1.s00160	26611865	26613446	-	uncharacterized protein LOC107772140	Nicotiana tabacum	LOC107772140	tr|A0A1S3Y4N3|A0A1S3Y4N3_TOBAC uncharacterized protein LOC107772140 OS=Nicotiana tabacum OX=4097 GN=LOC107772140 PE=3 SV=1	No_hits
Nbe.v1.1.chr01g07930.1	HC	Nbe.v1.s00160	26613507	26614150	-	Uncharacterized protein	Nicotiana attenuata	A4A49_43705	tr|A0A314LFI2|A0A314LFI2_NICAT Uncharacterized protein OS=Nicotiana attenuata OX=49451 GN=A4A49_43705 PE=4 SV=1	No_hits
Nbe.v1.1.chr01g07940.1	HC	Nbe.v1.s00160	26622281	26631715	-	serine/threonine-protein phosphatase 7 long form homolog	Nicotiana tabacum	LOC107830923	tr|A0A1S4DL38|A0A1S4DL38_TOBAC serine/threonine-protein phosphatase 7 long form homolog OS=Nicotiana tabacum OX=4097 GN=LOC107830923 PE=4 SV=1	No_hits
Nbe.v1.1.chr01g07950.1	HC	Nbe.v1.s00160	26634910	26659604	-	uncharacterized protein LOC107780832 isoform X1	Nicotiana tabacum	LOC107780832	tr|A0A1S3YXI9|A0A1S3YXI9_TOBAC uncharacterized protein LOC107780832 isoform X1 OS=Nicotiana tabacum OX=4097 GN=LOC107780832 PE=4 SV=1	AT3G23510.1 | Symbols:no symbol available | no full name available | Chr3:8428071-8433159 FORWARD LENGTH=867
Nbe.v1.1.chr01g07960.1	HC	Nbe.v1.s00160	26670006	26679315	-	uncharacterized protein LOC107780831 isoform X2	Nicotiana tabacum	LOC107780831	tr|A0A1S3YYJ1|A0A1S3YYJ1_TOBAC uncharacterized protein LOC107780831 isoform X2 OS=Nicotiana tabacum OX=4097 GN=LOC107780831 PE=4 SV=1	AT3G23530.1 | Symbols:no symbol available | no full name available | Chr3:8437472-8442597 FORWARD LENGTH=867
Nbe.v1.1.chr01g07970.1	HC	Nbe.v1.s00160	26679902	26681505	-	Uncharacterized protein	Capsicum annuum	T459_32370	tr|A0A2G2Y2Q3|A0A2G2Y2Q3_CAPAN Uncharacterized protein OS=Capsicum annuum OX=4072 GN=T459_32370 PE=4 SV=1	AT3G23530.1 | Symbols:no symbol available | no full name available | Chr3:8437472-8442597 FORWARD LENGTH=867
Nbe.v1.1.chr01g07980.1	HC	Nbe.v1.s00160	26693876	26694293	-	Putative ovule protein (Fragment)	Solanum chacoense	-	tr|A0A0V0GGY8|A0A0V0GGY8_SOLCH Putative ovule protein (Fragment) OS=Solanum chacoense OX=4108 PE=4 SV=1	AT3G23530.1 | Symbols:no symbol available | no full name available | Chr3:8437472-8442597 FORWARD LENGTH=867
Nbe.v1.1.chr01g07990.1	HC	Nbe.v1.s00160	26749257	26753719	+	Uncharacterized protein	Nicotiana attenuata	A4A49_16592	tr|A0A314KXG3|A0A314KXG3_NICAT Uncharacterized protein OS=Nicotiana attenuata OX=49451 GN=A4A49_16592 PE=4 SV=1	AT2G33420.1 | Symbols:no symbol available | no full name available | Chr2:14158782-14162304 FORWARD LENGTH=1039
Nbe.v1.1.chr01g08020.1	HC	Nbe.v1.s00160	26838651	26839208	-	Nucleoside diphosphate kinase	Nicotiana attenuata	NDK1_1	tr|A0A314LE61|A0A314LE61_NICAT Nucleoside diphosphate kinase OS=Nicotiana attenuata OX=49451 GN=NDK1_1 PE=3 SV=1	AT4G09320.1 | Symbols:ATNDK1,NDPK1,NDK1 | nucleoside diphosphate kinase 1 | Chr4:5923484-5924366 FORWARD LENGTH=149
Nbe.v1.1.chr01g08030.1	HC	Nbe.v1.s00160	26850960	26851832	+	Hydroxyproline-rich glycoprotein family protein	Nicotiana attenuata	A4A49_16591	tr|A0A314KXA6|A0A314KXA6_NICAT Hydroxyproline-rich glycoprotein family protein OS=Nicotiana attenuata OX=49451 GN=A4A49_16591 PE=4 SV=1	AT1G49330.1 | Symbols:no symbol available | no full name available | Chr1:18250043-18251038 FORWARD LENGTH=331
Nbe.v1.1.chr01g08060.1	HC	Nbe.v1.s00160	26881157	26881962	+	uncharacterized protein LOC107804976	Nicotiana tabacum	LOC107804976	tr|A0A1S4B6D6|A0A1S4B6D6_TOBAC uncharacterized protein LOC107804976 OS=Nicotiana tabacum OX=4097 GN=LOC107804976 PE=4 SV=1	No_hits
Nbe.v1.1.chr01g08070.1	HC	Nbe.v1.s00160	26918936	26924433	+	Cyanate hydratase	Nicotiana tabacum	LOC107801183	tr|A0A1S4ATY4|A0A1S4ATY4_TOBAC Cyanate hydratase OS=Nicotiana tabacum OX=4097 GN=LOC107801183 PE=3 SV=1	AT3G23490.2 | Symbols:CYN | cyanase | Chr3:8423238-8424415 REVERSE LENGTH=168
Nbe.v1.1.chr01g08080.1	HC	Nbe.v1.s00160	26925799	26927337	-	pentatricopeptide repeat-containing protein At5g66520-like	Nicotiana tabacum	LOC107764279	tr|A0A1S3XEM8|A0A1S3XEM8_TOBAC pentatricopeptide repeat-containing protein At5g66520-like OS=Nicotiana tabacum OX=4097 GN=LOC107764279 PE=4 SV=1	AT5G66520.1 | Symbols:CREF7 | Chloroplast RNA Editing Factor 7 | Chr5:26551879-26553741 FORWARD LENGTH=620
Nbe.v1.1.chr01g08100.1	HC	Nbe.v1.s00160	26937918	26942971	+	Cyanate hydratase	Nicotiana tabacum	LOC107801183	tr|A0A1S4ATY4|A0A1S4ATY4_TOBAC Cyanate hydratase OS=Nicotiana tabacum OX=4097 GN=LOC107801183 PE=3 SV=1	AT3G23490.2 | Symbols:CYN | cyanase | Chr3:8423238-8424415 REVERSE LENGTH=168
Nbe.v1.1.chr01g08110.1	HC	Nbe.v1.s00160	26962035	26963084	+	pentatricopeptide repeat-containing protein At5g06540-like isoform X2	Nicotiana tabacum	LOC107828921	tr|A0A1S4DEB4|A0A1S4DEB4_TOBAC pentatricopeptide repeat-containing protein At5g06540-like isoform X2 OS=Nicotiana tabacum OX=4097 GN=LOC107828921 PE=4 SV=1	AT5G59200.1 | Symbols:OTP80 | ORGANELLE TRANSCRIPT PROCESSING 80 | Chr5:23888793-23890427 REVERSE LENGTH=544
Nbe.v1.1.chr01g08120.1	HC	Nbe.v1.s00160	26966093	26973148	+	Splicing factor u2af large subunit b	Nicotiana attenuata	U2AF65B_2	tr|A0A314KZI0|A0A314KZI0_NICAT Splicing factor u2af large subunit b OS=Nicotiana attenuata OX=49451 GN=U2AF65B_2 PE=4 SV=1	AT2G33435.1 | Symbols:no symbol available | no full name available | Chr2:14166037-14173226 FORWARD LENGTH=1325
Nbe.v1.1.chr01g08130.1	HC	Nbe.v1.s00160	26982951	26989716	+	50s ribosomal protein l28, chloroplastic	Nicotiana attenuata	RPL28	tr|A0A314KYB2|A0A314KYB2_NICAT 50s ribosomal protein l28, chloroplastic OS=Nicotiana attenuata OX=49451 GN=RPL28 PE=3 SV=1	AT2G33450.1 | Symbols:PRPL28 | plastid ribosomal protein L28 | Chr2:14173620-14174380 FORWARD LENGTH=143
Nbe.v1.1.chr01g08140.1	HC	Nbe.v1.s00160	26990554	26995289	-	translation initiation factor eIF-2B subunit beta-like	Nicotiana sylvestris	LOC104242505	tr|A0A1U7Y9E6|A0A1U7Y9E6_NICSY translation initiation factor eIF-2B subunit beta-like OS=Nicotiana sylvestris OX=4096 GN=LOC104242505 PE=3 SV=1	AT3G07300.2 | Symbols:no symbol available | no full name available | Chr3:2324967-2327380 REVERSE LENGTH=407
Nbe.v1.1.chr01g08180.1	HC	Nbe.v1.s00160	27050547	27051185	-	DUF4283 domain-containing protein	Nicotiana attenuata	A4A49_01859	tr|A0A1J6IBF1|A0A1J6IBF1_NICAT DUF4283 domain-containing protein OS=Nicotiana attenuata OX=49451 GN=A4A49_01859 PE=4 SV=1	No_hits
Nbe.v1.1.chr01g08190.1	HC	Nbe.v1.s00160	27082691	27084301	-	glycine-rich cell wall structural protein-like	Nicotiana tabacum	LOC107759170	tr|A0A1S3WY45|A0A1S3WY45_TOBAC glycine-rich cell wall structural protein-like OS=Nicotiana tabacum OX=4097 GN=LOC107759170 PE=4 SV=1	No_hits
Nbe.v1.1.chr01g08230.1	HC	Nbe.v1.s00160	27318258	27318734	-	uncharacterized protein LOC107781077 isoform X3	Nicotiana tabacum	LOC107781077	tr|A0A1S3YZC2|A0A1S3YZC2_TOBAC uncharacterized protein LOC107781077 isoform X3 OS=Nicotiana tabacum OX=4097 GN=LOC107781077 PE=4 SV=1	No_hits
Nbe.v1.1.chr01g08240.1	HC	Nbe.v1.s00160	27319157	27321176	-	Retrotrans_gag domain-containing protein	Nicotiana attenuata	A4A49_08642	tr|A0A314LHS8|A0A314LHS8_NICAT Retrotrans_gag domain-containing protein OS=Nicotiana attenuata OX=49451 GN=A4A49_08642 PE=4 SV=1	No_hits
Nbe.v1.1.chr01g08250.1	HC	Nbe.v1.s00160	27321522	27323405	-	cellulase	Nicotiana attenuata	SDP1_3	tr|A0A1J6I2H6|A0A1J6I2H6_NICAT cellulase OS=Nicotiana attenuata OX=49451 GN=SDP1_3 PE=3 SV=1	AT5G04040.2 | Symbols:SDP1 | SUGAR-DEPENDENT1 | Chr5:1090346-1093003 FORWARD LENGTH=825
Nbe.v1.1.chr01g08260.1	HC	Nbe.v1.s00160	27347191	27347532	+	uncharacterized protein LOC107796565	Nicotiana tabacum	LOC107796565	tr|A0A1S4ADY9|A0A1S4ADY9_TOBAC uncharacterized protein LOC107796565 OS=Nicotiana tabacum OX=4097 GN=LOC107796565 PE=4 SV=1	AT3G23440.1 | Symbols:EDA6,MEE37 | EMBRYO SAC DEVELOPMENT ARREST 6,MATERNAL EFFECT EMBRYO ARREST 37 | Chr3:8404358-8404684 REVERSE LENGTH=108
Nbe.v1.1.chr01g08270.1	HC	Nbe.v1.s00160	27405425	27411481	-	transcription factor GTE1-like	Nicotiana tabacum	LOC107824470	tr|A0A1S4D002|A0A1S4D002_TOBAC transcription factor GTE1-like OS=Nicotiana tabacum OX=4097 GN=LOC107824470 PE=4 SV=1	AT2G34900.1 | Symbols:GTE01,IMB1,GTE1 | IMBIBITION-INDUCIBLE 1,GLOBAL TRANSCRIPTION FACTOR GROUP E1 | Chr2:14723333-14725562 REVERSE LENGTH=386
Nbe.v1.1.chr01g08290.1	HC	Nbe.v1.s00160	27519190	27528702	+	Phosphate transporter pho1	Nicotiana attenuata	PHO1	tr|A0A1J6IMF7|A0A1J6IMF7_NICAT Phosphate transporter pho1 OS=Nicotiana attenuata OX=49451 GN=PHO1 PE=3 SV=1	AT3G23430.1 | Symbols:PHO1,ATPHO1 | phosphate 1,ARABIDOPSIS PHOSPHATE 1 | Chr3:8387818-8393242 REVERSE LENGTH=782
Nbe.v1.1.chr01g08300.1	HC	Nbe.v1.s00160	27529443	27533756	-	Long-chain-alcohol oxidase	Nicotiana sylvestris	LOC104237715	tr|A0A1U7XUQ2|A0A1U7XUQ2_NICSY Long-chain-alcohol oxidase OS=Nicotiana sylvestris OX=4096 GN=LOC104237715 PE=3 SV=1	AT3G23410.1 | Symbols:ATFAO3,FAO3 | ARABIDOPSIS FATTY ALCOHOL OXIDASE 3,fatty alcohol oxidase 3 | Chr3:8382860-8386024 FORWARD LENGTH=746
Nbe.v1.1.chr01g08320.1	HC	Nbe.v1.s00160	27597358	27601093	-	uncharacterized protein LOC104247698 isoform X2	Nicotiana sylvestris	LOC104247698	tr|A0A1U7YD93|A0A1U7YD93_NICSY uncharacterized protein LOC104247698 isoform X2 OS=Nicotiana sylvestris OX=4096 GN=LOC104247698 PE=4 SV=1	AT4G14310.1 | Symbols:no symbol available | no full name available | Chr4:8237137-8240324 REVERSE LENGTH=893
Nbe.v1.1.chr01g08330.1	HC	Nbe.v1.s00160	27623149	27626933	+	Harpin binding protein 1 (Fragment)	Nicotiana benthamiana	HBP1	tr|E0X584|E0X584_NICBE Harpin binding protein 1 (Fragment) OS=Nicotiana benthamiana OX=4100 GN=HBP1 PE=2 SV=1	AT3G23400.1 | Symbols:FIB4 | fibrillin 4 | Chr3:8376636-8378225 REVERSE LENGTH=284
Nbe.v1.1.chr01g08340.1	HC	Nbe.v1.s00160	27684413	27688532	+	Kinesin-like protein kin-5d	Nicotiana attenuata	KIN5D_2	tr|A0A314KVY1|A0A314KVY1_NICAT Kinesin-like protein kin-5d OS=Nicotiana attenuata OX=49451 GN=KIN5D_2 PE=3 SV=1	AT4G14330.1 | Symbols:no symbol available | no full name available | Chr4:8244228-8247286 FORWARD LENGTH=869
Nbe.v1.1.chr01g08350.1	HC	Nbe.v1.s00160	27689936	27691678	-	glycolipid transfer protein 1-like	Nicotiana tabacum	LOC107799635	tr|A0A1S4ANK7|A0A1S4ANK7_TOBAC glycolipid transfer protein 1-like OS=Nicotiana tabacum OX=4097 GN=LOC107799635 PE=4 SV=1	AT2G33470.2 | Symbols:GLTP1,ATGLTP1 | glycolipid transfer protein 1,ARABIDOPSIS GLYCOLIPID TRANSFER PROTEIN 1 | Chr2:14176599-14177950 REVERSE LENGTH=202
Nbe.v1.1.chr01g08360.1	HC	Nbe.v1.s00160	27694014	27695358	-	dCTP pyrophosphatase 1	Nicotiana tabacum	LOC107804932	tr|A0A1S4B674|A0A1S4B674_TOBAC dCTP pyrophosphatase 1 OS=Nicotiana tabacum OX=4097 GN=LOC107804932 PE=4 SV=1	AT3G25400.1 | Symbols:no symbol available | no full name available | Chr3:9213236-9214144 FORWARD LENGTH=141
Nbe.v1.1.chr01g08380.1	HC	Nbe.v1.s00160	27795065	27797558	-	Uncharacterized protein	Nicotiana attenuata	A4A49_03729	tr|A0A314L756|A0A314L756_NICAT Uncharacterized protein OS=Nicotiana attenuata OX=49451 GN=A4A49_03729 PE=4 SV=1	No_hits
Nbe.v1.1.chr01g08390.1	HC	Nbe.v1.s00160	27824083	27824427	+	No_hits	#	#	No_hits	No_hits
Nbe.v1.1.chr01g08420.1	HC	Nbe.v1.s00160	27884627	27888876	-	S-protein homolog	Capsicum annuum	T459_07725	tr|A0A2G2ZUG7|A0A2G2ZUG7_CAPAN S-protein homolog OS=Capsicum annuum OX=4072 GN=T459_07725 PE=3 SV=1	No_hits
Nbe.v1.1.chr01g08440.1	HC	Nbe.v1.s00160	28023658	28025727	+	pectinesterase	Nicotiana attenuata	PME41_0	tr|A0A1J6JPS5|A0A1J6JPS5_NICAT pectinesterase OS=Nicotiana attenuata OX=49451 GN=PME41_0 PE=3 SV=1	No_hits
Nbe.v1.1.chr01g08450.1	HC	Nbe.v1.s00160	28033566	28037764	+	uncharacterized protein LOC107774734	Nicotiana tabacum	LOC107774734	tr|A0A1S3YCY1|A0A1S3YCY1_TOBAC uncharacterized protein LOC107774734 OS=Nicotiana tabacum OX=4097 GN=LOC107774734 PE=4 SV=1	No_hits
Nbe.v1.1.chr01g08460.1	HC	Nbe.v1.s00160	28042728	28043397	-	uncharacterized protein LOC104231770	Nicotiana sylvestris	LOC104231770	tr|A0A1U7X9J9|A0A1U7X9J9_NICSY uncharacterized protein LOC104231770 OS=Nicotiana sylvestris OX=4096 GN=LOC104231770 PE=4 SV=1	No_hits
Nbe.v1.1.chr01g08470.1	HC	Nbe.v1.s00160	28084351	28085437	-	zinc finger BED domain-containing protein DAYSLEEPER-like isoform X2	Nicotiana tabacum	LOC107819669	tr|A0A1S4CJ92|A0A1S4CJ92_TOBAC zinc finger BED domain-containing protein DAYSLEEPER-like isoform X2 OS=Nicotiana tabacum OX=4097 GN=LOC107819669 PE=4 SV=1	AT3G42170.1 | Symbols:DAYSLEEPER | DAYSLEEPER | Chr3:14321838-14323928 FORWARD LENGTH=696
Nbe.v1.1.chr01g08490.1	HC	Nbe.v1.s00160	28178725	28179105	-	uncharacterized protein LOC107817064	Nicotiana tabacum	LOC107817064	tr|A0A1S4CB17|A0A1S4CB17_TOBAC uncharacterized protein LOC107817064 OS=Nicotiana tabacum OX=4097 GN=LOC107817064 PE=3 SV=1	AT3G24068.1 | Symbols:no symbol available | no full name available | Chr3:8692266-8692667 REVERSE LENGTH=133
Nbe.v1.1.chr01g08500.1	HC	Nbe.v1.s00160	28180972	28187807	-	uncharacterized protein LOC107817073	Nicotiana tabacum	LOC107817073	tr|A0A1S4CB21|A0A1S4CB21_TOBAC uncharacterized protein LOC107817073 OS=Nicotiana tabacum OX=4097 GN=LOC107817073 PE=4 SV=1	AT3G23370.1 | Symbols:no symbol available | no full name available | Chr3:8357613-8360792 FORWARD LENGTH=811
Nbe.v1.1.chr01g08510.1	HC	Nbe.v1.s00160	28236419	28237183	+	WAS/WASL-interacting protein family member 3-like	Nicotiana sylvestris	LOC104221617	tr|A0A1U7W9T1|A0A1U7W9T1_NICSY WAS/WASL-interacting protein family member 3-like OS=Nicotiana sylvestris OX=4096 GN=LOC104221617 PE=4 SV=1	No_hits
Nbe.v1.1.chr01g08540.1	HC	Nbe.v1.s00160	28447741	28449979	+	Eukaryotic translation initiation factor isoform 4g-1	Nicotiana attenuata	A4A49_13943	tr|A0A1J6IAS3|A0A1J6IAS3_NICAT Eukaryotic translation initiation factor isoform 4g-1 OS=Nicotiana attenuata OX=49451 GN=A4A49_13943 PE=3 SV=1	AT5G57870.2 | Symbols:eIFiso4G1 | eukaryotic translation Initiation Factor isoform 4G1 | Chr5:23439755-23443433 FORWARD LENGTH=776
Nbe.v1.1.chr01g08570.1	HC	Nbe.v1.s00160	28571424	28574416	+	PPM-type phosphatase domain-containing protein	Nicotiana sylvestris	LOC104211746	tr|A0A1U7VBD4|A0A1U7VBD4_NICSY PPM-type phosphatase domain-containing protein OS=Nicotiana sylvestris OX=4096 GN=LOC104211746 PE=4 SV=1	AT3G23360.1 | Symbols:no symbol available | no full name available | Chr3:8355257-8356381 REVERSE LENGTH=260
Nbe.v1.1.chr01g08580.1	HC	Nbe.v1.s00160	28576614	28584670	-	COP1-interacting protein 7	Nicotiana attenuata	A4A49_04930	tr|A0A1J6IV73|A0A1J6IV73_NICAT COP1-interacting protein 7 OS=Nicotiana attenuata OX=49451 GN=A4A49_04930 PE=4 SV=1	AT5G43310.4 | Symbols:no symbol available | no full name available | Chr5:17379883-17385387 REVERSE LENGTH=1164
Nbe.v1.1.chr01g08590.1	HC	Nbe.v1.s00160	28739214	28739628	-	No_hits	#	#	No_hits	No_hits
Nbe.v1.1.chr01g08600.1	HC	Nbe.v1.s00160	28750523	28750867	-	C2H2-type domain-containing protein	Nicotiana attenuata	A4A49_53815	tr|A0A314LDS9|A0A314LDS9_NICAT C2H2-type domain-containing protein OS=Nicotiana attenuata OX=49451 GN=A4A49_53815 PE=4 SV=1	No_hits
Nbe.v1.1.chr01g08610.1	HC	Nbe.v1.s00160	28758105	28763621	-	Casein kinase 1-like protein 6	Nicotiana attenuata	CKL6_2	tr|A0A314LDW0|A0A314LDW0_NICAT Casein kinase 1-like protein 6 OS=Nicotiana attenuata OX=49451 GN=CKL6_2 PE=3 SV=1	AT4G14340.1 | Symbols:CKI1,CKL11 | casein kinase I,CASEIN KINASE I-LIKE 11 | Chr4:8248532-8251668 REVERSE LENGTH=457
Nbe.v1.1.chr01g08620.1	HC	Nbe.v1.s00160	28790360	28792288	-	putative pentatricopeptide repeat-containing protein At3g23330 isoform X2	Nicotiana sylvestris	LOC104221845	tr|A0A1U7WAM9|A0A1U7WAM9_NICSY putative pentatricopeptide repeat-containing protein At3g23330 isoform X2 OS=Nicotiana sylvestris OX=4096 GN=LOC104221845 PE=3 SV=1	AT3G23330.1 | Symbols:no symbol available | no full name available | Chr3:8347200-8349347 FORWARD LENGTH=715
Nbe.v1.1.chr01g08640.1	HC	Nbe.v1.s00160	28861855	28873000	-	serine/threonine-protein kinase tricorner-like	Nicotiana tabacum	LOC107759038	tr|A0A1S3WXH7|A0A1S3WXH7_TOBAC serine/threonine-protein kinase tricorner-like OS=Nicotiana tabacum OX=4097 GN=LOC107759038 PE=4 SV=1	AT4G14350.4 | Symbols:no symbol available | no full name available | Chr4:8256449-8259934 REVERSE LENGTH=551
Nbe.v1.1.chr01g08680.1	HC	Nbe.v1.s00160	28926349	28929698	-	Methyltransferase	Nicotiana attenuata	A4A49_00414	tr|A0A314LH54|A0A314LH54_NICAT Methyltransferase OS=Nicotiana attenuata OX=49451 GN=A4A49_00414 PE=3 SV=1	AT1G04430.3 | Symbols:no symbol available | no full name available | Chr1:1198860-1201301 FORWARD LENGTH=623
Nbe.v1.1.chr01g08710.1	HC	Nbe.v1.s00160	29117318	29117905	+	protein LIGHT-DEPENDENT SHORT HYPOCOTYLS 3-like	Nicotiana tabacum	LOC107814857	tr|A0A1S4C3T0|A0A1S4C3T0_TOBAC protein LIGHT-DEPENDENT SHORT HYPOCOTYLS 3-like OS=Nicotiana tabacum OX=4097 GN=LOC107814857 PE=3 SV=1	AT1G07090.1 | Symbols:LSH6 | LIGHT SENSITIVE HYPOCOTYLS 6 | Chr1:2174202-2174792 REVERSE LENGTH=196
Nbe.v1.1.chr01g08730.1	HC	Nbe.v1.s00160	29187389	29193308	-	putative E3 ubiquitin-protein ligase XBAT35 isoform X1	Nicotiana sylvestris	LOC104216535	tr|A0A1U7VA49|A0A1U7VA49_NICSY putative E3 ubiquitin-protein ligase XBAT35 isoform X1 OS=Nicotiana sylvestris OX=4096 GN=LOC104216535 PE=4 SV=1	AT3G23280.1 | Symbols:XBAT35 | XB3 ortholog 5 in Arabidopsis thaliana | Chr3:8321588-8324109 FORWARD LENGTH=462
Nbe.v1.1.chr01g08750.1	HC	Nbe.v1.s00160	29267660	29270364	-	legumin B-like	Nicotiana tabacum	LOC107816875	tr|A0A1S4CAX0|A0A1S4CAX0_TOBAC legumin B-like OS=Nicotiana tabacum OX=4097 GN=LOC107816875 PE=3 SV=1	AT5G44120.3 | Symbols:CRU1,ATCRA1,CRA1 | CRUCIFERINA | Chr5:17756460-17758246 REVERSE LENGTH=472
Nbe.v1.1.chr01g08760.1	HC	Nbe.v1.s00160	29326729	29328252	+	11S globulin subunit beta-like	Nicotiana tabacum	LOC107809094	tr|A0A1S4BK33|A0A1S4BK33_TOBAC 11S globulin subunit beta-like OS=Nicotiana tabacum OX=4097 GN=LOC107809094 PE=3 SV=1	AT1G03880.1 | Symbols:CRB,CRU2 | CRUCIFERIN B,cruciferin 2 | Chr1:985786-987916 FORWARD LENGTH=455
Nbe.v1.1.chr01g08770.1	HC	Nbe.v1.s00160	29328552	29328965	+	11S globulin subunit beta-like	Nicotiana tabacum	LOC107809094	tr|A0A1S4BK33|A0A1S4BK33_TOBAC 11S globulin subunit beta-like OS=Nicotiana tabacum OX=4097 GN=LOC107809094 PE=3 SV=1	AT5G44120.1 | Symbols:CRU1,ATCRA1,CRA1 | CRUCIFERINA | Chr5:17756460-17757432 REVERSE LENGTH=285
Nbe.v1.1.chr01g08780.1	HC	Nbe.v1.s00160	29346323	29346893	+	uncharacterized protein LOC104234700 isoform X2	Nicotiana sylvestris	LOC104234700	tr|A0A1U7X3A7|A0A1U7X3A7_NICSY uncharacterized protein LOC104234700 isoform X2 OS=Nicotiana sylvestris OX=4096 GN=LOC104234700 PE=4 SV=1	No_hits
Nbe.v1.1.chr01g08790.1	HC	Nbe.v1.s00160	29376203	29378251	-	Myb-related transcription factor LBM4	Nicotiana tabacum	lbm4	tr|Q9SLT0|Q9SLT0_TOBAC Myb-related transcription factor LBM4 OS=Nicotiana tabacum OX=4097 GN=lbm4 PE=2 SV=1	AT3G23250.1 | Symbols:MYB15,ATY19,ATMYB15 | MYB DOMAIN PROTEIN 15,myb domain protein 15 | Chr3:8309492-8310624 FORWARD LENGTH=285
Nbe.v1.1.chr01g08830.1	HC	Nbe.v1.s00160	29485576	29488736	+	actin-depolymerizing factor-like	Nicotiana tabacum	LOC107760103	tr|A0A1S3X111|A0A1S3X111_TOBAC actin-depolymerizing factor-like OS=Nicotiana tabacum OX=4097 GN=LOC107760103 PE=3 SV=1	AT2G31200.1 | Symbols:ATADF6,ADF6 | actin depolymerizing factor 6 | Chr2:13294171-13294948 FORWARD LENGTH=146
Nbe.v1.1.chr01g08840.1	HC	Nbe.v1.s00160	29497379	29502433	+	cryptochrome-1	Nicotiana sylvestris	LOC104216797	tr|A0A1U7VFT3|A0A1U7VFT3_NICSY cryptochrome-1 OS=Nicotiana sylvestris OX=4096 GN=LOC104216797 PE=3 SV=1	AT1G04400.2 | Symbols:PHH1,FHA,CRY2,AT-PHH1,ATCRY2 | cryptochrome 2 | Chr1:1185719-1187901 REVERSE LENGTH=612
Nbe.v1.1.chr01g08850.1	HC	Nbe.v1.s00160	29522122	29523624	+	phosphoenolpyruvate carboxylase kinase 1-like	Nicotiana sylvestris	LOC104216798	tr|A0A1U7VS86|A0A1U7VS86_NICSY phosphoenolpyruvate carboxylase kinase 1-like OS=Nicotiana sylvestris OX=4096 GN=LOC104216798 PE=3 SV=1	AT1G08650.2 | Symbols:PPCK1,ATPPCK1 | phosphoenolpyruvate carboxylase kinase 1,PHOSPHOENOLPYRUVATE CARBOXYLASE KINASE 1 | Chr1:2752206-2753150 FORWARD LENGTH=276
Nbe.v1.1.chr01g08860.1	HC	Nbe.v1.s00160	29542400	29544010	-	probable inorganic phosphate transporter 1-2	Nicotiana tabacum	LOC107809943	tr|A0A1S4BMS2|A0A1S4BMS2_TOBAC probable inorganic phosphate transporter 1-2 OS=Nicotiana tabacum OX=4097 GN=LOC107809943 PE=3 SV=1	AT3G54700.2 | Symbols:PHT1;7 | phosphate transporter 1;7 | Chr3:20248463-20250070 REVERSE LENGTH=535
Nbe.v1.1.chr01g08870.1	HC	Nbe.v1.s00160	29575745	29577358	-	Inorganic phosphate transporter	Nicotiana tabacum	PT1	tr|Q9LLS5|Q9LLS5_TOBAC Inorganic phosphate transporter OS=Nicotiana tabacum OX=4097 GN=PT1 PE=2 SV=1	AT2G38940.1 | Symbols:PHT1;4,ATPT2 | phosphate transporter 1;4,ARABIDOPSIS THALIANA PHOSPHATE TRANSPORTER 2 | Chr2:16258500-16260104 FORWARD LENGTH=534
Nbe.v1.1.chr01g08890.1	HC	Nbe.v1.s00160	29580984	29581370	+	Protein FAR1-RELATED SEQUENCE (Fragment)	Nicotiana attenuata	FAR1_15	tr|A0A1J6JS34|A0A1J6JS34_NICAT Protein FAR1-RELATED SEQUENCE (Fragment) OS=Nicotiana attenuata OX=49451 GN=FAR1_15 PE=3 SV=1	No_hits
Nbe.v1.1.chr01g08900.1	HC	Nbe.v1.s00160	29595893	29597354	+	FBD-associated F-box protein At2g26860-like	Nicotiana sylvestris	LOC104232226	tr|A0A1U7X1X8|A0A1U7X1X8_NICSY FBD-associated F-box protein At2g26860-like OS=Nicotiana sylvestris OX=4096 GN=LOC104232226 PE=4 SV=1	No_hits
Nbe.v1.1.chr01g08910.1	HC	Nbe.v1.s00160	29599810	29602334	-	protein FAR-RED IMPAIRED RESPONSE 1-like	Nicotiana sylvestris	LOC104244154	tr|A0A1U7Y3U2|A0A1U7Y3U2_NICSY protein FAR-RED IMPAIRED RESPONSE 1-like OS=Nicotiana sylvestris OX=4096 GN=LOC104244154 PE=4 SV=1	AT4G38180.1 | Symbols:FRS5 | FAR1-related sequence 5 | Chr4:17906702-17909404 REVERSE LENGTH=788
Nbe.v1.1.chr01g08960.1	HC	Nbe.v1.s00160	29760388	29765356	-	Serine/threonine-protein phosphatase	Nicotiana sylvestris	LOC104215368	tr|A0A1U7V5K1|A0A1U7V5K1_NICSY Serine/threonine-protein phosphatase OS=Nicotiana sylvestris OX=4096 GN=LOC104215368 PE=3 SV=1	AT2G39840.1 | Symbols:TOPP4 | type one serine/threonine protein phosphatase 4 | Chr2:16627430-16628789 FORWARD LENGTH=321
Nbe.v1.1.chr01g08970.1	HC	Nbe.v1.s00160	29772503	29777113	+	activating signal cointegrator 1-like	Nicotiana tabacum	LOC107762643	tr|A0A1S3X9C2|A0A1S3X9C2_TOBAC activating signal cointegrator 1-like OS=Nicotiana tabacum OX=4097 GN=LOC107762643 PE=4 SV=1	AT2G20410.2 | Symbols:no symbol available | no full name available | Chr2:8802561-8804194 FORWARD LENGTH=339
Nbe.v1.1.chr01g08980.1	HC	Nbe.v1.s00160	29779315	29779680	+	Uncharacterized protein	Nicotiana attenuata	A4A49_38395	tr|A0A1J6I2Y7|A0A1J6I2Y7_NICAT Uncharacterized protein OS=Nicotiana attenuata OX=49451 GN=A4A49_38395 PE=4 SV=1	No_hits
Nbe.v1.1.chr01g08990.1	HC	Nbe.v1.s00160	29824975	29826261	+	Germin-like protein	Nicotiana tabacum	LOC107778274	tr|A0A1S3YP15|A0A1S3YP15_TOBAC Germin-like protein OS=Nicotiana tabacum OX=4097 GN=LOC107778274 PE=3 SV=1	AT5G39150.1 | Symbols:no symbol available | no full name available | Chr5:15670008-15670789 REVERSE LENGTH=221
Nbe.v1.1.chr01g09000.1	HC	Nbe.v1.s00160	29829200	29833419	+	histone-lysine N-methyltransferase ASHR2	Nicotiana tabacum	LOC107778272	tr|A0A1S3YPM0|A0A1S3YPM0_TOBAC histone-lysine N-methyltransferase ASHR2 OS=Nicotiana tabacum OX=4097 GN=LOC107778272 PE=4 SV=1	AT2G19640.2 | Symbols:ASHR2,SDG39 | SET DOMAIN PROTEIN 39,ASH1-related 2 | Chr2:8491401-8492597 FORWARD LENGTH=398
Nbe.v1.1.chr01g09020.1	HC	Nbe.v1.s00160	29840731	29841009	+	uncharacterized protein LOC104247055	Nicotiana sylvestris	LOC104247055	tr|A0A1U7YH73|A0A1U7YH73_NICSY uncharacterized protein LOC104247055 OS=Nicotiana sylvestris OX=4096 GN=LOC104247055 PE=4 SV=1	No_hits
Nbe.v1.1.chr01g09030.1	HC	Nbe.v1.s00160	29926276	29927038	+	Germin-like protein	Nicotiana tabacum	LOC107765505	tr|A0A1S3XIA2|A0A1S3XIA2_TOBAC Germin-like protein OS=Nicotiana tabacum OX=4097 GN=LOC107765505 PE=3 SV=1	AT5G39150.1 | Symbols:no symbol available | no full name available | Chr5:15670008-15670789 REVERSE LENGTH=221
Nbe.v1.1.chr01g09040.1	HC	Nbe.v1.s00160	29946283	29946878	+	Germin-like protein	Nicotiana attenuata	A4A49_25617	tr|A0A314KKS0|A0A314KKS0_NICAT Germin-like protein OS=Nicotiana attenuata OX=49451 GN=A4A49_25617 PE=3 SV=1	AT3G05950.1 | Symbols:no symbol available | no full name available | Chr3:1781130-1781964 REVERSE LENGTH=229
Nbe.v1.1.chr01g09050.1	HC	Nbe.v1.s00160	30021057	30022074	+	Germin-like protein	Nicotiana attenuata	A4A49_25615	tr|A0A314KM91|A0A314KM91_NICAT Germin-like protein OS=Nicotiana attenuata OX=49451 GN=A4A49_25615 PE=3 SV=1	AT5G38960.1 | Symbols:no symbol available | no full name available | Chr5:15592986-15593783 FORWARD LENGTH=223
Nbe.v1.1.chr01g09060.1	HC	Nbe.v1.s00160	30025723	30032188	+	Germin-like protein	Nicotiana attenuata	A4A49_64710	tr|A0A1J6KG85|A0A1J6KG85_NICAT Germin-like protein OS=Nicotiana attenuata OX=49451 GN=A4A49_64710 PE=3 SV=1	No_hits
Nbe.v1.1.chr01g09100.1	HC	Nbe.v1.s00160	30184336	30185138	-	Uncharacterized protein	Nicotiana attenuata	A4A49_08317	tr|A0A314LBY1|A0A314LBY1_NICAT Uncharacterized protein OS=Nicotiana attenuata OX=49451 GN=A4A49_08317 PE=4 SV=1	AT1G27990.1 | Symbols:no symbol available | no full name available | Chr1:9752799-9753919 REVERSE LENGTH=271
Nbe.v1.1.chr01g09110.1	HC	Nbe.v1.s00160	30252519	30253118	-	ethylene-responsive transcription factor 1B-like	Nicotiana tabacum	LOC107818380	tr|A0A1S4CFH6|A0A1S4CFH6_TOBAC ethylene-responsive transcription factor 1B-like OS=Nicotiana tabacum OX=4097 GN=LOC107818380 PE=4 SV=1	AT3G23240.1 | Symbols:ERF1B,AtERF#092,ERF1 | ethylene response factor 1 | Chr3:8295705-8296361 FORWARD LENGTH=218
Nbe.v1.1.chr01g09130.1	HC	Nbe.v1.s00160	30375172	30375683	-	uncharacterized protein LOC107774579	Nicotiana tabacum	LOC107774579	tr|A0A1S3YBQ5|A0A1S3YBQ5_TOBAC uncharacterized protein LOC107774579 OS=Nicotiana tabacum OX=4097 GN=LOC107774579 PE=4 SV=1	No_hits
Nbe.v1.1.chr01g09160.1	HC	Nbe.v1.s00160	30429343	30429816	+	ethylene-responsive transcription factor ERF098-like	Nicotiana tabacum	LOC107766720	tr|A0A1S3XM45|A0A1S3XM45_TOBAC ethylene-responsive transcription factor ERF098-like OS=Nicotiana tabacum OX=4097 GN=LOC107766720 PE=4 SV=1	AT3G23230.1 | Symbols:AtTDR1,ERF98,AtERF98,TDR1 | Transcriptional Regulator of Defense Response 1,Ethylene Response Factor 98 | Chr3:8289647-8290066 REVERSE LENGTH=139
Nbe.v1.1.chr01g09170.1	HC	Nbe.v1.s00160	30456828	30462662	-	TF-B3 domain-containing protein	Nicotiana attenuata	A4A49_09456	tr|A0A1J6IF53|A0A1J6IF53_NICAT TF-B3 domain-containing protein OS=Nicotiana attenuata OX=49451 GN=A4A49_09456 PE=4 SV=1	No_hits
Nbe.v1.1.chr01g09180.1	HC	Nbe.v1.s00160	30469323	30469706	-	ethylene-responsive transcription factor 14-like	Nicotiana tabacum	LOC107804845	tr|A0A1S4B5Z9|A0A1S4B5Z9_TOBAC ethylene-responsive transcription factor 14-like OS=Nicotiana tabacum OX=4097 GN=LOC107804845 PE=4 SV=1	AT3G23230.1 | Symbols:AtTDR1,ERF98,AtERF98,TDR1 | Transcriptional Regulator of Defense Response 1,Ethylene Response Factor 98 | Chr3:8289647-8290066 REVERSE LENGTH=139
Nbe.v1.1.chr01g09190.1	HC	Nbe.v1.s00160	30612455	30612981	-	40S ribosomal protein S8	Coffea arabica	LOC113713335	tr|A0A6P6UT19|A0A6P6UT19_COFAR 40S ribosomal protein S8 OS=Coffea arabica OX=13443 GN=LOC113713335 PE=3 SV=1	AT5G59240.1 | Symbols:no symbol available | no full name available | Chr5:23902626-23903670 REVERSE LENGTH=210
Nbe.v1.1.chr01g09200.1	HC	Nbe.v1.s00160	30615685	30616017	+	glutaredoxin-C11-like	Nicotiana tabacum	LOC107827631	tr|A0A1S4DA17|A0A1S4DA17_TOBAC glutaredoxin-C11-like OS=Nicotiana tabacum OX=4097 GN=LOC107827631 PE=3 SV=1	AT3G62950.1 | Symbols:GRXC11 | | Chr3:23266303-23266614 FORWARD LENGTH=103
Nbe.v1.1.chr01g09210.1	HC	Nbe.v1.s00160	30651304	30651867	-	40S ribosomal protein S8	Castanea mollissima	CMV_011710	tr|A0A8J4R4U1|A0A8J4R4U1_9ROSI 40S ribosomal protein S8 OS=Castanea mollissima OX=60419 GN=CMV_011710 PE=3 SV=1	AT5G59240.1 | Symbols:no symbol available | no full name available | Chr5:23902626-23903670 REVERSE LENGTH=210
Nbe.v1.1.chr01g09220.1	HC	Nbe.v1.s00160	30661217	30661645	-	Uncharacterized protein (Fragment)	Nicotiana attenuata	A4A49_62517	tr|A0A1J6HXH0|A0A1J6HXH0_NICAT Uncharacterized protein (Fragment) OS=Nicotiana attenuata OX=49451 GN=A4A49_62517 PE=4 SV=1	No_hits
Nbe.v1.1.chr01g09240.1	HC	Nbe.v1.s00160	30688577	30689365	+	uncharacterized protein LOC107794748	Nicotiana tabacum	LOC107794748	tr|A0A1S4A852|A0A1S4A852_TOBAC uncharacterized protein LOC107794748 OS=Nicotiana tabacum OX=4097 GN=LOC107794748 PE=4 SV=1	No_hits
Nbe.v1.1.chr01g09300.1	HC	Nbe.v1.s00160	30761999	30762304	+	GRX1 protein	Nicotiana tabacum	GRX1	tr|A0A0C4FST3|A0A0C4FST3_TOBAC GRX1 protein OS=Nicotiana tabacum OX=4097 GN=GRX1 PE=2 SV=1	AT2G47880.1 | Symbols:no symbol available | no full name available | Chr2:19605124-19605432 FORWARD LENGTH=102
Nbe.v1.1.chr01g09320.1	HC	Nbe.v1.s00160	30858739	30862398	+	zinc finger protein CONSTANS-LIKE 13-like isoform X1	Nicotiana tabacum	LOC107814991	tr|A0A1S4C4A5|A0A1S4C4A5_TOBAC zinc finger protein CONSTANS-LIKE 13-like isoform X1 OS=Nicotiana tabacum OX=4097 GN=LOC107814991 PE=4 SV=1	AT2G47890.1 | Symbols:no symbol available | no full name available | Chr2:19608245-19609476 FORWARD LENGTH=332
Nbe.v1.1.chr01g09330.1	HC	Nbe.v1.s00160	30869560	30870863	-	CASP-like protein	Nicotiana sylvestris	LOC104238773	tr|A0A1U7XYD8|A0A1U7XYD8_NICSY CASP-like protein OS=Nicotiana sylvestris OX=4096 GN=LOC104238773 PE=3 SV=1	AT4G15620.1 | Symbols:CASPL1E2 | CASP-like protein 1E2 | Chr4:8913935-8915531 FORWARD LENGTH=190
Nbe.v1.1.chr01g09340.1	HC	Nbe.v1.s00160	31000158	31001593	-	Bidirectional sugar transporter SWEET	Nicotiana tabacum	LOC107782206	tr|A0A1S3Z2Z8|A0A1S3Z2Z8_TOBAC Bidirectional sugar transporter SWEET OS=Nicotiana tabacum OX=4097 GN=LOC107782206 PE=3 SV=1	AT5G13170.1 | Symbols:SAG29,SWEET15,AtSWEET15 | senescence-associated gene 29 | Chr5:4181331-4183171 REVERSE LENGTH=292
Nbe.v1.1.chr01g09350.1	HC	Nbe.v1.s00160	31080843	31081723	+	uncharacterized protein LOC104242306	Nicotiana sylvestris	LOC104242306	tr|A0A1U7Y141|A0A1U7Y141_NICSY uncharacterized protein LOC104242306 OS=Nicotiana sylvestris OX=4096 GN=LOC104242306 PE=4 SV=1	No_hits
Nbe.v1.1.chr01g09360.1	HC	Nbe.v1.s00160	31144240	31144806	-	uncharacterized protein LOC107762753	Nicotiana tabacum	LOC107762753	tr|A0A1S3X9N6|A0A1S3X9N6_TOBAC uncharacterized protein LOC107762753 OS=Nicotiana tabacum OX=4097 GN=LOC107762753 PE=4 SV=1	No_hits
Nbe.v1.1.chr01g09370.1	HC	Nbe.v1.s00160	31187687	31191625	-	Transport inhibitor response 1	Nicotiana benthamiana	TIR1	tr|A0A8F2DEK6|A0A8F2DEK6_NICBE Transport inhibitor response 1 OS=Nicotiana benthamiana OX=4100 GN=TIR1 PE=2 SV=1	AT3G62980.1 | Symbols:TIR1,AtTIR1 | TRANSPORT INHIBITOR RESPONSE 1 | Chr3:23273479-23276181 REVERSE LENGTH=594
Nbe.v1.1.chr01g09400.1	HC	Nbe.v1.s00160	31285662	31289721	+	Piezo-type mechanosensitive ion channel-like protein	Nicotiana attenuata	A4A49_01636	tr|A0A1J6IM45|A0A1J6IM45_NICAT Piezo-type mechanosensitive ion channel-like protein OS=Nicotiana attenuata OX=49451 GN=A4A49_01636 PE=4 SV=1	No_hits
Nbe.v1.1.chr01g09410.1	HC	Nbe.v1.s00160	31298043	31305578	+	piezo-type mechanosensitive ion channel homolog	Nicotiana tabacum	LOC107804676	tr|A0A1S4B5L1|A0A1S4B5L1_TOBAC piezo-type mechanosensitive ion channel homolog OS=Nicotiana tabacum OX=4097 GN=LOC107804676 PE=4 SV=1	AT2G48060.3 | Symbols:no symbol available | no full name available | Chr2:19651560-19661539 REVERSE LENGTH=2373
Nbe.v1.1.chr01g09420.1	HC	Nbe.v1.s00160	31305644	31315483	+	piezo-type mechanosensitive ion channel homolog isoform X2	Nicotiana sylvestris	LOC104221276	tr|A0A1U7W8M7|A0A1U7W8M7_NICSY piezo-type mechanosensitive ion channel homolog isoform X2 OS=Nicotiana sylvestris OX=4096 GN=LOC104221276 PE=3 SV=1	AT2G48060.1 | Symbols:no symbol available | no full name available | Chr2:19651560-19662386 REVERSE LENGTH=2462
Nbe.v1.1.chr01g09430.1	HC	Nbe.v1.s00160	31512373	31515151	+	putative E3 ubiquitin-protein ligase RF298	Nicotiana sylvestris	LOC104244864	tr|A0A1U7YHF4|A0A1U7YHF4_NICSY putative E3 ubiquitin-protein ligase RF298 OS=Nicotiana sylvestris OX=4096 GN=LOC104244864 PE=4 SV=1	AT4G03000.2 | Symbols:no symbol available | no full name available | Chr4:1324602-1327348 FORWARD LENGTH=814
Nbe.v1.1.chr01g09440.1	HC	Nbe.v1.s00160	31558842	31559567	+	putative SWI/SNF-related matrix-associated actin-dependent regulator of chromatin subfamily A member 3-like 3	Nicotiana tabacum	LOC107797297	tr|A0A1S4AGU7|A0A1S4AGU7_TOBAC putative SWI/SNF-related matrix-associated actin-dependent regulator of chromatin subfamily A member 3-like 3 OS=Nicotiana tabacum OX=4097 GN=LOC107797297 PE=4 SV=1	AT5G43530.1 | Symbols:no symbol available | no full name available | Chr5:17489327-17494830 FORWARD LENGTH=1277
Nbe.v1.1.chr01g09510.1	HC	Nbe.v1.s00160	31681846	31683955	+	Endonuclease/exonuclease/phosphatase domain-containing protein	Nicotiana attenuata	A4A49_01632	tr|A0A1J6J0D3|A0A1J6J0D3_NICAT Endonuclease/exonuclease/phosphatase domain-containing protein OS=Nicotiana attenuata OX=49451 GN=A4A49_01632 PE=4 SV=1	AT2G48030.1 | Symbols:no symbol available | no full name available | Chr2:19647834-19649988 REVERSE LENGTH=438
Nbe.v1.1.chr01g09520.1	HC	Nbe.v1.s00160	31686066	31686614	+	Uncharacterized protein	Nicotiana attenuata	A4A49_01631	tr|A0A1J6JGX9|A0A1J6JGX9_NICAT Uncharacterized protein OS=Nicotiana attenuata OX=49451 GN=A4A49_01631 PE=4 SV=1	No_hits
Nbe.v1.1.chr01g09530.1	HC	Nbe.v1.s00160	31692675	31694169	+	girdin-like	Nicotiana sylvestris	LOC104242442	tr|A0A1U7Y1H3|A0A1U7Y1H3_NICSY girdin-like OS=Nicotiana sylvestris OX=4096 GN=LOC104242442 PE=4 SV=1	No_hits
Nbe.v1.1.chr01g09540.1	HC	Nbe.v1.s00160	31735229	31739740	-	sugar transporter ERD6-like 7	Nicotiana tabacum	LOC107785986	tr|A0A1S3ZF50|A0A1S3ZF50_TOBAC sugar transporter ERD6-like 7 OS=Nicotiana tabacum OX=4097 GN=LOC107785986 PE=3 SV=1	AT2G48020.2 | Symbols:ZIF2 | Zinc-Induced Facilitator 2 | Chr2:19644441-19647007 FORWARD LENGTH=463
Nbe.v1.1.chr01g09560.1	HC	Nbe.v1.s00160	31933713	31933931	-	probable LRR receptor-like serine/threonine-protein kinase RKF3	Nicotiana tabacum	LOC107773262	tr|A0A1S3Y878|A0A1S3Y878_TOBAC probable LRR receptor-like serine/threonine-protein kinase RKF3 OS=Nicotiana tabacum OX=4097 GN=LOC107773262 PE=3 SV=1	No_hits
Nbe.v1.1.chr01g09570.1	HC	Nbe.v1.s00160	31933976	31935190	-	probable LRR receptor-like serine/threonine-protein kinase RKF3	Nicotiana sylvestris	LOC104230782	tr|A0A1U7X661|A0A1U7X661_NICSY probable LRR receptor-like serine/threonine-protein kinase RKF3 OS=Nicotiana sylvestris OX=4096 GN=LOC104230782 PE=4 SV=1	AT2G48010.1 | Symbols:RKF3 | receptor-like kinase in in flowers 3 | Chr2:19641465-19643318 FORWARD LENGTH=617
Nbe.v1.1.chr01g09590.1	HC	Nbe.v1.s00160	31971262	31973405	+	receptor-like cytosolic serine/threonine-protein kinase RBK2 isoform X2	Nicotiana tabacum	LOC107802485	tr|A0A1S4AXT9|A0A1S4AXT9_TOBAC receptor-like cytosolic serine/threonine-protein kinase RBK2 isoform X2 OS=Nicotiana tabacum OX=4097 GN=LOC107802485 PE=3 SV=1	AT5G35960.2 | Symbols:no symbol available | no full name available | Chr5:14108693-14110536 REVERSE LENGTH=397
Nbe.v1.1.chr01g09610.1	HC	Nbe.v1.s00160	32011904	32015542	+	Histidine-containing phosphotransfer protein	Nicotiana sylvestris	LOC104234598	tr|A0A1U7X2Y2|A0A1U7X2Y2_NICSY Histidine-containing phosphotransfer protein OS=Nicotiana sylvestris OX=4096 GN=LOC104234598 PE=4 SV=1	AT3G21510.1 | Symbols:AHP1 | histidine-containing phosphotransmitter 1 | Chr3:7578432-7579537 REVERSE LENGTH=154
Nbe.v1.1.chr01g09630.1	HC	Nbe.v1.s00160	32082632	32083606	+	Lrr receptor-like serinethreonine-protein kinase gso1	Nicotiana attenuata	GSO1_1	tr|A0A314LEB8|A0A314LEB8_NICAT Lrr receptor-like serinethreonine-protein kinase gso1 OS=Nicotiana attenuata OX=49451 GN=GSO1_1 PE=3 SV=1	AT1G74180.1 | Symbols:RLP14,AtRLP14 | receptor like protein 14 | Chr1:27897197-27900908 REVERSE LENGTH=976
Nbe.v1.1.chr01g09660.1	HC	Nbe.v1.s00160	32115602	32116057	+	Uridine kinase	Nicotiana sylvestris	LOC104245698	tr|A0A1U7Y697|A0A1U7Y697_NICSY Uridine kinase OS=Nicotiana sylvestris OX=4096 GN=LOC104245698 PE=3 SV=1	AT1G55810.6 | Symbols:UKL3 | uridine kinase-like 3 | Chr1:20861273-20864003 FORWARD LENGTH=466
Nbe.v1.1.chr01g09670.1	HC	Nbe.v1.s00160	32244240	32244731	+	No_hits	#	#	No_hits	No_hits
Nbe.v1.1.chr01g09680.1	HC	Nbe.v1.s00160	32257267	32258886	-	gibberellin receptor GID1B-like	Nicotiana tabacum	LOC107809791	tr|A0A1S4BM97|A0A1S4BM97_TOBAC gibberellin receptor GID1B-like OS=Nicotiana tabacum OX=4097 GN=LOC107809791 PE=3 SV=1	AT3G63010.1 | Symbols:ATGID1B,GID1B | GA INSENSITIVE DWARF1B | Chr3:23289717-23290998 FORWARD LENGTH=358
Nbe.v1.1.chr01g09700.1	HC	Nbe.v1.s00160	32325156	32325482	-	Uncharacterized protein	Nicotiana attenuata	A4A49_55494	tr|A0A314KLZ0|A0A314KLZ0_NICAT Uncharacterized protein OS=Nicotiana attenuata OX=49451 GN=A4A49_55494 PE=4 SV=1	No_hits
Nbe.v1.1.chr01g09710.1	HC	Nbe.v1.s00160	32523758	32531264	+	ankyrin repeat, PH and SEC7 domain containing protein secG-like	Nicotiana tabacum	LOC107776560	tr|A0A1S3YJ38|A0A1S3YJ38_TOBAC ankyrin repeat, PH and SEC7 domain containing protein secG-like OS=Nicotiana tabacum OX=4097 GN=LOC107776560 PE=4 SV=1	No_hits
Nbe.v1.1.chr01g09720.1	HC	Nbe.v1.s00160	32676279	32679959	+	PPM-type phosphatase domain-containing protein	Nicotiana sylvestris	LOC104211746	tr|A0A1U7VBD4|A0A1U7VBD4_NICSY PPM-type phosphatase domain-containing protein OS=Nicotiana sylvestris OX=4096 GN=LOC104211746 PE=4 SV=1	No_hits
Nbe.v1.1.chr01g09730.1	HC	Nbe.v1.s00160	32728374	32734673	+	aldo-keto reductase-like isoform X1	Nicotiana sylvestris	LOC104227791	tr|A0A1U7WUN9|A0A1U7WUN9_NICSY aldo-keto reductase-like isoform X1 OS=Nicotiana sylvestris OX=4096 GN=LOC104227791 PE=4 SV=1	AT1G04420.1 | Symbols:no symbol available | no full name available | Chr1:1191634-1193699 FORWARD LENGTH=412
Nbe.v1.1.chr01g09740.1	HC	Nbe.v1.s00160	32814878	32827928	+	Serine/threonine-protein phosphatase	Nicotiana attenuata	BSL1	tr|A0A314KUB6|A0A314KUB6_NICAT Serine/threonine-protein phosphatase OS=Nicotiana attenuata OX=49451 GN=BSL1 PE=3 SV=1	AT4G03080.1 | Symbols:BSL1 | BRI1 suppressor 1 (BSU1)-like 1 | Chr4:1359935-1365166 REVERSE LENGTH=881
Nbe.v1.1.chr01g09750.1	HC	Nbe.v1.s00160	32828641	32828934	+	No_hits	#	#	No_hits	No_hits
Nbe.v1.1.chr01g09760.1	HC	Nbe.v1.s00160	32829147	32843276	-	nodulin homeobox-like	Nicotiana tabacum	LOC107785857	tr|A0A1S3ZEL8|A0A1S3ZEL8_TOBAC nodulin homeobox-like OS=Nicotiana tabacum OX=4097 GN=LOC107785857 PE=4 SV=1	AT4G03090.5 | Symbols:NDX,AtNDX | Nodulin Homeobox | Chr4:1366495-1371520 REVERSE LENGTH=897
Nbe.v1.1.chr01g09790.1	HC	Nbe.v1.s00160	32899640	32901241	+	Protein slow walker 1	Nicotiana attenuata	SWA1_1	tr|A0A1J6K114|A0A1J6K114_NICAT Protein slow walker 1 OS=Nicotiana attenuata OX=49451 GN=SWA1_1 PE=4 SV=1	AT2G47990.1 | Symbols:SWA1,EDA13,EDA19 | SLOW WALKER1,EMBRYO SAC DEVELOPMENT ARREST 19,EMBRYO SAC DEVELOPMENT ARREST 13 | Chr2:19637010-19638602 REVERSE LENGTH=530
Nbe.v1.1.chr01g09800.1	HC	Nbe.v1.s00160	32974751	32984223	+	rho GTPase-activating protein 2-like	Nicotiana sylvestris	LOC104221591	tr|A0A1U7VX52|A0A1U7VX52_NICSY rho GTPase-activating protein 2-like OS=Nicotiana sylvestris OX=4096 GN=LOC104221591 PE=4 SV=1	AT4G03100.1 | Symbols:no symbol available | no full name available | Chr4:1374361-1375913 FORWARD LENGTH=430
Nbe.v1.1.chr01g09810.1	HC	Nbe.v1.s00160	32986675	32987127	-	putative uncharacterized transmembrane protein DDB_G0290641	Nicotiana tabacum	LOC107812554	tr|A0A1S4BWD1|A0A1S4BWD1_TOBAC putative uncharacterized transmembrane protein DDB_G0290641 OS=Nicotiana tabacum OX=4097 GN=LOC107812554 PE=4 SV=1	No_hits
Nbe.v1.1.chr01g09820.1	HC	Nbe.v1.s00160	33043655	33053193	+	Pectinesterase inhibitor domain-containing protein	Nicotiana attenuata	A4A49_22354	tr|A0A314KXQ2|A0A314KXQ2_NICAT Pectinesterase inhibitor domain-containing protein OS=Nicotiana attenuata OX=49451 GN=A4A49_22354 PE=4 SV=1	No_hits
Nbe.v1.1.chr01g09830.1	HC	Nbe.v1.s00160	33068394	33075156	-	RNA-binding protein BRN1-like	Nicotiana tabacum	LOC107812555	tr|A0A1S4BWG7|A0A1S4BWG7_TOBAC RNA-binding protein BRN1-like OS=Nicotiana tabacum OX=4097 GN=LOC107812555 PE=4 SV=1	AT4G03110.1 | Symbols:RBP-DR1,BRN1,AtRBP-DR1,AtBRN1 | Bruno-like 1,RNA-binding protein-defense related 1 | Chr4:1376612-1379275 REVERSE LENGTH=441
Nbe.v1.1.chr01g09850.1	HC	Nbe.v1.s00160	33261826	33266167	-	mitochondrial substrate carrier family protein ucpB-like isoform X1	Nicotiana tabacum	LOC107761630	tr|A0A1S3X661|A0A1S3X661_TOBAC mitochondrial substrate carrier family protein ucpB-like isoform X1 OS=Nicotiana tabacum OX=4097 GN=LOC107761630 PE=3 SV=1	AT4G03115.1 | Symbols:no symbol available | no full name available | Chr4:1383366-1385485 REVERSE LENGTH=314
Nbe.v1.1.chr01g09860.1	HC	Nbe.v1.s00160	33267970	33269770	-	uncharacterized protein LOC104213054	Nicotiana sylvestris	LOC104213054	tr|A0A1U7V2Z6|A0A1U7V2Z6_NICSY uncharacterized protein LOC104213054 OS=Nicotiana sylvestris OX=4096 GN=LOC104213054 PE=4 SV=1	AT2G32910.1 | Symbols:no symbol available | no full name available | Chr2:13959685-13961989 FORWARD LENGTH=691
Nbe.v1.1.chr01g09870.1	HC	Nbe.v1.s00160	33375874	33376458	-	uncharacterized protein LOC104224096	Nicotiana sylvestris	LOC104224096	tr|A0A1U7WH58|A0A1U7WH58_NICSY uncharacterized protein LOC104224096 OS=Nicotiana sylvestris OX=4096 GN=LOC104224096 PE=4 SV=1	No_hits
Nbe.v1.1.chr01g09880.1	HC	Nbe.v1.s00160	33376475	33377574	-	uncharacterized protein LOC104224096	Nicotiana sylvestris	LOC104224096	tr|A0A1U7WH58|A0A1U7WH58_NICSY uncharacterized protein LOC104224096 OS=Nicotiana sylvestris OX=4096 GN=LOC104224096 PE=4 SV=1	No_hits
Nbe.v1.1.chr01g09900.1	HC	Nbe.v1.s00160	33523532	33567661	+	Protease do-like 2, chloroplastic	Nicotiana attenuata	DEGP2_0	tr|A0A314L718|A0A314L718_NICAT Protease do-like 2, chloroplastic OS=Nicotiana attenuata OX=49451 GN=DEGP2_0 PE=3 SV=1	AT2G47940.2 | Symbols:DEG2,DEGP2,EMB3117 | DEGP protease 2,EMBRYO DEFECTIVE 3117,degradation of periplasmic proteins 2 | Chr2:19618372-19622164 REVERSE LENGTH=606
Nbe.v1.1.chr01g09910.1	HC	Nbe.v1.s00160	33569126	33570706	-	probable indole-3-pyruvate monooxygenase YUCCA10	Nicotiana sylvestris	LOC104243825	tr|A0A1U7YF12|A0A1U7YF12_NICSY probable indole-3-pyruvate monooxygenase YUCCA10 OS=Nicotiana sylvestris OX=4096 GN=LOC104243825 PE=3 SV=1	AT1G48910.1 | Symbols:YUC10 | YUCCA 10 | Chr1:18091681-18093774 FORWARD LENGTH=383
Nbe.v1.1.chr01g09960.1	HC	Nbe.v1.s00160	33914815	33918882	+	tubby-like F-box protein 3	Nicotiana sylvestris	LOC104243105	tr|A0A1U7XX36|A0A1U7XX36_NICSY tubby-like F-box protein 3 OS=Nicotiana sylvestris OX=4096 GN=LOC104243105 PE=3 SV=1	AT2G47900.3 | Symbols:AtTLP3,TLP3 | tubby like protein 3 | Chr2:19611196-19612766 REVERSE LENGTH=407
Nbe.v1.1.chr01g09970.1	HC	Nbe.v1.s00160	33955302	33956372	-	Uncharacterized protein (Fragment)	Nicotiana attenuata	A4A49_62876	tr|A0A1J6J9F4|A0A1J6J9F4_NICAT Uncharacterized protein (Fragment) OS=Nicotiana attenuata OX=49451 GN=A4A49_62876 PE=4 SV=1	No_hits
Nbe.v1.1.chr01g10000.1	HC	Nbe.v1.s00160	34168845	34169168	-	uncharacterized protein LOC107795724	Nicotiana tabacum	LOC107795724	tr|A0A1S4AB40|A0A1S4AB40_TOBAC uncharacterized protein LOC107795724 OS=Nicotiana tabacum OX=4097 GN=LOC107795724 PE=4 SV=1	No_hits
Nbe.v1.1.chr01g10010.1	HC	Nbe.v1.s00160	34173884	34174258	+	Uncharacterized protein	Nicotiana attenuata	A4A49_22596	tr|A0A1J6HWX3|A0A1J6HWX3_NICAT Uncharacterized protein OS=Nicotiana attenuata OX=49451 GN=A4A49_22596 PE=4 SV=1	AT2G24420.2 | Symbols:no symbol available | no full name available | Chr2:10380147-10382624 FORWARD LENGTH=440
Nbe.v1.1.chr01g10020.1	HC	Nbe.v1.s00160	34174696	34175788	-	uncharacterized protein LOC107778740 isoform X1	Nicotiana tabacum	LOC107778740	tr|A0A1S3YRD9|A0A1S3YRD9_TOBAC uncharacterized protein LOC107778740 isoform X1 OS=Nicotiana tabacum OX=4097 GN=LOC107778740 PE=4 SV=1	No_hits
Nbe.v1.1.chr01g10030.1	HC	Nbe.v1.s00160	34182713	34186049	+	uncharacterized protein At4g38062-like	Nicotiana tabacum	LOC107782831	tr|A0A1S3Z4W0|A0A1S3Z4W0_TOBAC uncharacterized protein At4g38062-like OS=Nicotiana tabacum OX=4097 GN=LOC107782831 PE=4 SV=1	No_hits
Nbe.v1.1.chr01g10040.1	HC	Nbe.v1.s00160	34186098	34187436	+	Uncharacterized protein	Nicotiana attenuata	A4A49_03165	tr|A0A314L9Y7|A0A314L9Y7_NICAT Uncharacterized protein OS=Nicotiana attenuata OX=49451 GN=A4A49_03165 PE=4 SV=1	No_hits
Nbe.v1.1.chr01g10050.1	HC	Nbe.v1.s00160	34268235	34268624	-	60S ribosomal protein L6, mitochondrial-like	Nicotiana tabacum	LOC107778400	tr|A0A1S3YPH7|A0A1S3YPH7_TOBAC 60S ribosomal protein L6, mitochondrial-like OS=Nicotiana tabacum OX=4097 GN=LOC107778400 PE=3 SV=1	AT2G18400.1 | Symbols:no symbol available | no full name available | Chr2:7989665-7989973 REVERSE LENGTH=102
Nbe.v1.1.chr01g10070.1	HC	Nbe.v1.s00160	34435368	34440438	-	exosome complex component RRP4 homolog	Nicotiana tabacum	LOC107816261	tr|A0A1S4C8L2|A0A1S4C8L2_TOBAC exosome complex component RRP4 homolog OS=Nicotiana tabacum OX=4097 GN=LOC107816261 PE=4 SV=1	AT1G03360.1 | Symbols:SOP2,RRP4,ATRRP4 | ribosomal RNA processing 4,SUPPRESSOR OF PAS2 2 | Chr1:824653-826179 FORWARD LENGTH=322
Nbe.v1.1.chr01g10080.1	HC	Nbe.v1.s00160	34466325	34467404	+	Hexosyltransferase	Nicotiana tabacum	LOC107801680	tr|A0A1S4AUX0|A0A1S4AUX0_TOBAC Hexosyltransferase OS=Nicotiana tabacum OX=4097 GN=LOC107801680 PE=3 SV=1	AT3G06260.1 | Symbols:GolS9,GATL4 | galactinol synthase 9,galacturonosyltransferase-like 4 | Chr3:1893804-1894859 REVERSE LENGTH=351
Nbe.v1.1.chr01g10100.1	HC	Nbe.v1.s00160	34486659	34488236	+	BSD domain-containing protein	Nicotiana attenuata	A4A49_05898	tr|A0A314LA94|A0A314LA94_NICAT BSD domain-containing protein OS=Nicotiana attenuata OX=49451 GN=A4A49_05898 PE=4 SV=1	AT1G03350.1 | Symbols:no symbol available | no full name available | Chr1:822834-824246 REVERSE LENGTH=470
Nbe.v1.1.chr01g10130.1	HC	Nbe.v1.s00160	34529275	34529604	+	uncharacterized protein LOC104211529	Nicotiana sylvestris	LOC104211529	tr|A0A1U7US38|A0A1U7US38_NICSY uncharacterized protein LOC104211529 OS=Nicotiana sylvestris OX=4096 GN=LOC104211529 PE=3 SV=1	No_hits
Nbe.v1.1.chr01g10160.1	HC	Nbe.v1.s00160	34599570	34605989	-	Uncharacterized protein	Nicotiana attenuata	A4A49_05896	tr|A0A314L8B8|A0A314L8B8_NICAT Uncharacterized protein OS=Nicotiana attenuata OX=49451 GN=A4A49_05896 PE=4 SV=1	AT4G02940.1 | Symbols:no symbol available | no full name available | Chr4:1306658-1310699 FORWARD LENGTH=569
Nbe.v1.1.chr01g10170.1	HC	Nbe.v1.s00160	34631308	34631607	-	uncharacterized protein LOC107783077	Nicotiana tabacum	LOC107783077	tr|A0A1S3Z4Y5|A0A1S3Z4Y5_TOBAC uncharacterized protein LOC107783077 OS=Nicotiana tabacum OX=4097 GN=LOC107783077 PE=4 SV=1	No_hits
Nbe.v1.1.chr01g10180.1	HC	Nbe.v1.s00160	34639230	34642048	+	uncharacterized protein LOC104213478 isoform X1	Nicotiana sylvestris	LOC104213478	tr|A0A1U7V4G9|A0A1U7V4G9_NICSY uncharacterized protein LOC104213478 isoform X1 OS=Nicotiana sylvestris OX=4096 GN=LOC104213478 PE=4 SV=1	No_hits
Nbe.v1.1.chr01g10190.1	HC	Nbe.v1.s00160	34679004	34679309	+	#	#	#	#	No_hits
Nbe.v1.1.chr01g10230.1	HC	Nbe.v1.s00160	34930649	34933732	+	Endo-1,31,4-beta-d-glucanase	Nicotiana attenuata	E134_3	tr|A0A1J6KAA1|A0A1J6KAA1_NICAT Endo-1,31,4-beta-d-glucanase OS=Nicotiana attenuata OX=49451 GN=E134_3 PE=4 SV=1	AT3G23600.1 | Symbols:no symbol available | no full name available | Chr3:8473833-8475655 FORWARD LENGTH=239
Nbe.v1.1.chr01g10240.1	HC	Nbe.v1.s00160	34993837	34994851	+	Replication factor A C-terminal domain-containing protein (Fragment)	Nicotiana attenuata	A4A49_58359	tr|A0A1J6KL67|A0A1J6KL67_NICAT Replication factor A C-terminal domain-containing protein (Fragment) OS=Nicotiana attenuata OX=49451 GN=A4A49_58359 PE=4 SV=1	No_hits
Nbe.v1.1.chr01g10250.1	HC	Nbe.v1.s00160	35187193	35192390	+	endo-1,31,4-beta-D-glucanase-like isoform X2	Nicotiana tabacum	LOC107762848	tr|A0A1S3X9Z5|A0A1S3X9Z5_TOBAC endo-1,31,4-beta-D-glucanase-like isoform X2 OS=Nicotiana tabacum OX=4097 GN=LOC107762848 PE=4 SV=1	AT3G23600.1 | Symbols:no symbol available | no full name available | Chr3:8473833-8475655 FORWARD LENGTH=239
Nbe.v1.1.chr01g10260.1	HC	Nbe.v1.s00160	35194625	35195326	-	Uncharacterized protein	Nicotiana attenuata	A4A49_29639	tr|A0A314KRC6|A0A314KRC6_NICAT Uncharacterized protein OS=Nicotiana attenuata OX=49451 GN=A4A49_29639 PE=4 SV=1	No_hits
Nbe.v1.1.chr01g10270.1	HC	Nbe.v1.s00160	35209476	35213747	-	Sm-like protein LSM2	Nicotiana sylvestris	LOC104245865	tr|A0A1U7Y9S9|A0A1U7Y9S9_NICSY Sm-like protein LSM2 OS=Nicotiana sylvestris OX=4096 GN=LOC104245865 PE=3 SV=1	AT1G03330.1 | Symbols:LSM2 | SM-like 2 | Chr1:818161-819297 REVERSE LENGTH=93
Nbe.v1.1.chr01g10280.1	HC	Nbe.v1.s00160	35241253	35246191	-	BTB/POZ and MATH domain-containing protein 2-like	Nicotiana tabacum	LOC107805142	tr|A0A1S4B6X0|A0A1S4B6X0_TOBAC BTB/POZ and MATH domain-containing protein 2-like OS=Nicotiana tabacum OX=4097 GN=LOC107805142 PE=3 SV=1	AT3G06190.1 | Symbols:ATBPM2,BPM2 | BTB-POZ AND MATH DOMAIN 2,BTB-POZ and MATH domain 2 | Chr3:1874577-1876575 REVERSE LENGTH=406
Nbe.v1.1.chr01g10290.1	HC	Nbe.v1.s00160	35255892	35258121	+	PMD domain-containing protein	Nicotiana attenuata	A4A49_61201	tr|A0A1J6JYI4|A0A1J6JYI4_NICAT PMD domain-containing protein OS=Nicotiana attenuata OX=49451 GN=A4A49_61201 PE=4 SV=1	No_hits
Nbe.v1.1.chr01g10300.1	HC	Nbe.v1.s00160	35281860	35285159	+	uncharacterized protein LOC104224985	Nicotiana sylvestris	LOC104224985	tr|A0A1U7W8S3|A0A1U7W8S3_NICSY uncharacterized protein LOC104224985 OS=Nicotiana sylvestris OX=4096 GN=LOC104224985 PE=4 SV=1	AT4G02920.1 | Symbols:no symbol available | no full name available | Chr4:1292816-1294670 FORWARD LENGTH=418
Nbe.v1.1.chr01g10310.1	HC	Nbe.v1.s00160	35286134	35286517	+	uncharacterized protein LOC107813893	Nicotiana tabacum	LOC107813893	tr|A0A1S4C0L7|A0A1S4C0L7_TOBAC uncharacterized protein LOC107813893 OS=Nicotiana tabacum OX=4097 GN=LOC107813893 PE=4 SV=1	AT4G02920.2 | Symbols:no symbol available | no full name available | Chr4:1292816-1294670 FORWARD LENGTH=419
Nbe.v1.1.chr01g10320.1	HC	Nbe.v1.s00160	35289888	35300514	-	Elongation factor Tu	Nicotiana tabacum	LOC107813892	tr|A0A1S4C0X2|A0A1S4C0X2_TOBAC Elongation factor Tu OS=Nicotiana tabacum OX=4097 GN=LOC107813892 PE=3 SV=1	AT4G02930.1 | Symbols:no symbol available | no full name available | Chr4:1295751-1298354 REVERSE LENGTH=454
Nbe.v1.1.chr01g10330.1	HC	Nbe.v1.s00160	35359760	35360098	+	60S ribosomal protein L17	Solanum lycopersicum	-	tr|A0A3Q7H1B1|A0A3Q7H1B1_SOLLC 60S ribosomal protein L17 OS=Solanum lycopersicum OX=4081 PE=3 SV=1	AT1G67430.1 | Symbols:no symbol available | no full name available | Chr1:25262209-25263627 FORWARD LENGTH=175
Nbe.v1.1.chr01g10370.1	HC	Nbe.v1.s00160	35566582	35567175	+	Uncharacterized protein	Nicotiana attenuata	A4A49_05894	tr|A0A314L7J5|A0A314L7J5_NICAT Uncharacterized protein OS=Nicotiana attenuata OX=49451 GN=A4A49_05894 PE=4 SV=1	No_hits
Nbe.v1.1.chr01g10380.1	HC	Nbe.v1.s00160	35582008	35582802	-	O-acetyltransferase	Solanum tuberosum	102595580	tr|M1CU37|M1CU37_SOLTU O-acetyltransferase OS=Solanum tuberosum OX=4113 GN=102595580 PE=3 SV=1	AT2G34410.2 | Symbols:RWA3 | REDUCED WALL ACETYLATION 3 | Chr2:14518719-14522053 FORWARD LENGTH=540
Nbe.v1.1.chr01g10420.1	HC	Nbe.v1.s00160	35704328	35722527	+	protein PALE CRESS, chloroplastic-like isoform X2	Nicotiana tabacum	LOC107797160	tr|A0A1S4AFP6|A0A1S4AFP6_TOBAC protein PALE CRESS, chloroplastic-like isoform X2 OS=Nicotiana tabacum OX=4097 GN=LOC107797160 PE=4 SV=1	AT2G48120.1 | Symbols:PAC | PALE CRESS | Chr2:19679870-19681351 FORWARD LENGTH=313
Nbe.v1.1.chr01g10430.1	HC	Nbe.v1.s00160	35723406	35725994	-	isoamylase 2, chloroplastic	Nicotiana sylvestris	LOC104213619	tr|A0A1U7VGJ2|A0A1U7VGJ2_NICSY isoamylase 2, chloroplastic OS=Nicotiana sylvestris OX=4096 GN=LOC104213619 PE=4 SV=1	AT1G03310.2 | Symbols:ATISA2,BE2,DBE1,ISA2,AtBE2 | debranching enzyme 1,BRANCHING ENZYME 2,ARABIDOPSIS THALIANA ISOAMYLASE 2 | Chr1:813975-816623 FORWARD LENGTH=882
Nbe.v1.1.chr01g10450.1	HC	Nbe.v1.s00160	35773037	35779411	-	Csc1-like protein	Nicotiana attenuata	A4A49_21418	tr|A0A314KH06|A0A314KH06_NICAT Csc1-like protein OS=Nicotiana attenuata OX=49451 GN=A4A49_21418 PE=3 SV=1	AT4G02900.4 | Symbols:no symbol available | no full name available | Chr4:1284066-1287612 FORWARD LENGTH=768
Nbe.v1.1.chr01g10460.1	HC	Nbe.v1.s00160	35837237	35845993	-	EID1-like F-box protein 3	Nicotiana tabacum	LOC107797480	tr|A0A1S4AGQ8|A0A1S4AGQ8_TOBAC EID1-like F-box protein 3 OS=Nicotiana tabacum OX=4097 GN=LOC107797480 PE=4 SV=1	AT3G63060.1 | Symbols:EDL3 | EID1-like 3 | Chr3:23300638-23301456 REVERSE LENGTH=272
Nbe.v1.1.chr01g10470.1	HC	Nbe.v1.s00160	35846054	35846323	-	#	#	#	#	No_hits
Nbe.v1.1.chr01g10510.1	HC	Nbe.v1.s00160	35970585	35970911	+	uncharacterized protein LOC104236158	Nicotiana sylvestris	LOC104236158	tr|A0A1U7XBT6|A0A1U7XBT6_NICSY uncharacterized protein LOC104236158 OS=Nicotiana sylvestris OX=4096 GN=LOC104236158 PE=4 SV=1	No_hits
Nbe.v1.1.chr01g10520.1	HC	Nbe.v1.s00160	36019536	36033083	+	Putative duf21 domain-containing protein	Nicotiana attenuata	CBSDUF4	tr|A0A1J6KKT9|A0A1J6KKT9_NICAT Putative duf21 domain-containing protein OS=Nicotiana attenuata OX=49451 GN=CBSDUF4 PE=4 SV=1	AT4G14240.1 | Symbols:no symbol available | no full name available | Chr4:8204712-8207273 REVERSE LENGTH=494
Nbe.v1.1.chr01g10530.1	HC	Nbe.v1.s00160	36055620	36066389	+	CUE domain-containing protein	Nicotiana attenuata	A4A49_37054	tr|A0A1J6L2Q2|A0A1J6L2Q2_NICAT CUE domain-containing protein OS=Nicotiana attenuata OX=49451 GN=A4A49_37054 PE=4 SV=1	AT4G02880.1 | Symbols:no symbol available | no full name available | Chr4:1275131-1277913 FORWARD LENGTH=552
Nbe.v1.1.chr01g10550.1	HC	Nbe.v1.s00160	36119202	36121518	-	uncharacterized protein LOC107811907	Nicotiana tabacum	LOC107811907	tr|A0A1S4BU27|A0A1S4BU27_TOBAC uncharacterized protein LOC107811907 OS=Nicotiana tabacum OX=4097 GN=LOC107811907 PE=4 SV=1	No_hits
Nbe.v1.1.chr01g10560.1	HC	Nbe.v1.s00160	36151917	36173516	-	protein HUA2-LIKE 2-like isoform X2	Nicotiana tabacum	LOC107809062	tr|A0A1S4BJS4|A0A1S4BJS4_TOBAC protein HUA2-LIKE 2-like isoform X2 OS=Nicotiana tabacum OX=4097 GN=LOC107809062 PE=4 SV=1	AT3G63070.1 | Symbols:HULK3,SL4 | HUA2 LIKE 3 | Chr3:23302667-23309575 FORWARD LENGTH=1347
Nbe.v1.1.chr01g10570.1	HC	Nbe.v1.s00160	36299032	36299664	+	Protein root primordium defective 1	Nicotiana attenuata	RPD1_0	tr|A0A1J6ISF8|A0A1J6ISF8_NICAT Protein root primordium defective 1 OS=Nicotiana attenuata OX=49451 GN=RPD1_0 PE=4 SV=1	AT3G63090.1 | Symbols:no symbol available | no full name available | Chr3:23313617-23314831 FORWARD LENGTH=404
Nbe.v1.1.chr01g10580.1	HC	Nbe.v1.s00160	36306623	36307102	+	Uncharacterized protein	Nicotiana attenuata	A4A49_26051	tr|A0A1J6IV34|A0A1J6IV34_NICAT Uncharacterized protein OS=Nicotiana attenuata OX=49451 GN=A4A49_26051 PE=4 SV=1	AT3G63095.1 | Symbols:no symbol available | no full name available | Chr3:23315506-23316258 FORWARD LENGTH=250
Nbe.v1.1.chr01g10600.1	HC	Nbe.v1.s00160	36432891	36433859	-	Adenylate isopentenyltransferase 3, chloroplastic	Nicotiana attenuata	IPT3	tr|A0A0A1WCE7|A0A0A1WCE7_NICAT Adenylate isopentenyltransferase 3, chloroplastic OS=Nicotiana attenuata OX=49451 GN=IPT3 PE=4 SV=1	AT3G63110.1 | Symbols:IPT3,ATIPT3 | isopentenyltransferase 3 | Chr3:23318437-23319447 REVERSE LENGTH=336
Nbe.v1.1.chr01g10610.1	HC	Nbe.v1.s00160	36462859	36473332	-	Transcription factor bhlh7	Nicotiana attenuata	BHLH7	tr|A0A1J6ITS9|A0A1J6ITS9_NICAT Transcription factor bhlh7 OS=Nicotiana attenuata OX=49451 GN=BHLH7 PE=4 SV=1	No_hits
Nbe.v1.1.chr01g10630.1	HC	Nbe.v1.s00160	36494604	36494888	+	No_hits	#	#	No_hits	No_hits
Nbe.v1.1.chr01g10640.1	HC	Nbe.v1.s00160	36495217	36495861	+	uncharacterized protein LOC104217210 isoform X1	Nicotiana sylvestris	LOC104217210	tr|A0A1U7VCD9|A0A1U7VCD9_NICSY uncharacterized protein LOC104217210 isoform X1 OS=Nicotiana sylvestris OX=4096 GN=LOC104217210 PE=4 SV=1	No_hits
Nbe.v1.1.chr01g10680.1	HC	Nbe.v1.s00160	36618011	36618259	+	No_hits	#	#	No_hits	No_hits
Nbe.v1.1.chr01g10690.1	HC	Nbe.v1.s00160	36641644	36641949	-	predicted GPI-anchored protein 58	Nicotiana sylvestris	LOC104227831	tr|A0A1U7WW55|A0A1U7WW55_NICSY predicted GPI-anchored protein 58 OS=Nicotiana sylvestris OX=4096 GN=LOC104227831 PE=4 SV=1	No_hits
Nbe.v1.1.chr01g10750.1	HC	Nbe.v1.s00160	36742917	36746957	+	uncharacterized protein LOC107803428 isoform X1	Nicotiana tabacum	LOC107803428	tr|A0A1S4B1G6|A0A1S4B1G6_TOBAC uncharacterized protein LOC107803428 isoform X1 OS=Nicotiana tabacum OX=4097 GN=LOC107803428 PE=4 SV=1	AT1G03250.1 | Symbols:no symbol available | no full name available | Chr1:793576-795159 REVERSE LENGTH=245
Nbe.v1.1.chr01g10760.1	HC	Nbe.v1.s00160	36747929	36749927	+	uncharacterized isomerase BH0283-like	Nicotiana tabacum	LOC107784429	tr|A0A1S3ZA04|A0A1S3ZA04_TOBAC uncharacterized isomerase BH0283-like OS=Nicotiana tabacum OX=4097 GN=LOC107784429 PE=4 SV=1	AT1G03210.1 | Symbols:no symbol available | no full name available | Chr1:782948-784240 FORWARD LENGTH=286
Nbe.v1.1.chr01g10770.1	HC	Nbe.v1.s00160	36750227	36752187	-	basic 7S globulin-like	Nicotiana tabacum	LOC107769583	tr|A0A1S3XWH5|A0A1S3XWH5_TOBAC basic 7S globulin-like OS=Nicotiana tabacum OX=4097 GN=LOC107769583 PE=3 SV=1	AT1G03220.1 | Symbols:no symbol available | no full name available | Chr1:787143-788444 FORWARD LENGTH=433
Nbe.v1.1.chr01g10780.1	HC	Nbe.v1.s00160	36786638	36786964	-	uncharacterized protein LOC104213478 isoform X1	Nicotiana sylvestris	LOC104213478	tr|A0A1U7V4G9|A0A1U7V4G9_NICSY uncharacterized protein LOC104213478 isoform X1 OS=Nicotiana sylvestris OX=4096 GN=LOC104213478 PE=4 SV=1	No_hits
Nbe.v1.1.chr01g10790.1	HC	Nbe.v1.s00160	36788836	36807861	-	mRNA guanylyltransferase	Nicotiana attenuata	A4A49_32152	tr|A0A314KJG3|A0A314KJG3_NICAT mRNA guanylyltransferase OS=Nicotiana attenuata OX=49451 GN=A4A49_32152 PE=4 SV=1	AT3G09100.2 | Symbols:no symbol available | no full name available | Chr3:2788435-2792913 REVERSE LENGTH=672
Nbe.v1.1.chr01g10810.1	HC	Nbe.v1.s00160	36964695	36968560	+	Small nuclear ribonucleoprotein Sm D1	Nicotiana benthamiana	-	tr|A0A8K1DP35|A0A8K1DP35_NICBE Small nuclear ribonucleoprotein Sm D1 OS=Nicotiana benthamiana OX=4100 PE=2 SV=1	AT4G02840.1 | Symbols:SmD1b | | Chr4:1264726-1266253 FORWARD LENGTH=116
Nbe.v1.1.chr01g10830.1	HC	Nbe.v1.s00160	37066530	37068303	+	uncharacterized protein LOC104223897	Nicotiana sylvestris	LOC104223897	tr|A0A1U7W119|A0A1U7W119_NICSY uncharacterized protein LOC104223897 OS=Nicotiana sylvestris OX=4096 GN=LOC104223897 PE=4 SV=1	No_hits
Nbe.v1.1.chr01g10850.1	HC	Nbe.v1.s00160	37069735	37070025	+	uncharacterized protein LOC107809629	Nicotiana tabacum	LOC107809629	tr|A0A1S4BLL3|A0A1S4BLL3_TOBAC uncharacterized protein LOC107809629 OS=Nicotiana tabacum OX=4097 GN=LOC107809629 PE=4 SV=1	No_hits
Nbe.v1.1.chr01g10900.1	HC	Nbe.v1.s00160	37136228	37138151	+	Protein trichome birefringence-like 11	Nicotiana attenuata	TBL11	tr|A0A1J6I0M2|A0A1J6I0M2_NICAT Protein trichome birefringence-like 11 OS=Nicotiana attenuata OX=49451 GN=TBL11 PE=3 SV=1	AT3G06080.2 | Symbols:TBL10 | TRICHOME BIREFRINGENCE-LIKE 10 | Chr3:1834959-1837524 REVERSE LENGTH=469
Nbe.v1.1.chr01g10910.1	HC	Nbe.v1.s00160	37139211	37139624	-	Gnk2-homologous domain-containing protein (Fragment)	Nicotiana attenuata	A4A49_60852	tr|A0A1J6ILQ7|A0A1J6ILQ7_NICAT Gnk2-homologous domain-containing protein (Fragment) OS=Nicotiana attenuata OX=49451 GN=A4A49_60852 PE=4 SV=1	No_hits
Nbe.v1.1.chr01g10920.1	HC	Nbe.v1.s00160	37142490	37144851	-	aluminum-activated malate transporter 13-like	Nicotiana sylvestris	LOC104240335	tr|A0A1U7XUZ8|A0A1U7XUZ8_NICSY aluminum-activated malate transporter 13-like OS=Nicotiana sylvestris OX=4096 GN=LOC104240335 PE=3 SV=1	AT5G46600.1 | Symbols:no symbol available | no full name available | Chr5:18907849-18910742 REVERSE LENGTH=539
Nbe.v1.1.chr01g10940.1	HC	Nbe.v1.s00160	37271454	37272767	+	uncharacterized protein LOC104229868	Nicotiana sylvestris	LOC104229868	tr|A0A1U7WUB0|A0A1U7WUB0_NICSY uncharacterized protein LOC104229868 OS=Nicotiana sylvestris OX=4096 GN=LOC104229868 PE=4 SV=1	No_hits
Nbe.v1.1.chr01g10960.1	HC	Nbe.v1.s00160	37413015	37413401	-	uncharacterized protein LOC107762080	Nicotiana tabacum	LOC107762080	tr|A0A1S3X797|A0A1S3X797_TOBAC uncharacterized protein LOC107762080 OS=Nicotiana tabacum OX=4097 GN=LOC107762080 PE=4 SV=1	No_hits
Nbe.v1.1.chr01g10980.1	HC	Nbe.v1.s00160	37431666	37447534	+	Basic helix-loop-helix transcription factor (Fragment)	Nicotiana benthamiana	NbAN1	tr|A0A0U5BI05|A0A0U5BI05_NICBE Basic helix-loop-helix transcription factor (Fragment) OS=Nicotiana benthamiana OX=4100 GN=NbAN1 PE=2 SV=1	AT5G41315.1 | Symbols:GL3,MYC6.2 | GLABRA 3,GLABROUS 3 | Chr5:16529457-16532866 FORWARD LENGTH=637
Nbe.v1.1.chr01g11010.1	HC	Nbe.v1.s00160	37536953	37548315	-	Uncharacterized protein	Nicotiana attenuata	A4A49_01470	tr|A0A314L689|A0A314L689_NICAT Uncharacterized protein OS=Nicotiana attenuata OX=49451 GN=A4A49_01470 PE=4 SV=1	AT1G03180.5 | Symbols:no symbol available | no full name available | Chr1:773543-775179 FORWARD LENGTH=265
Nbe.v1.1.chr01g11020.1	HC	Nbe.v1.s00160	37595949	37606905	-	Preprotein translocase subunit scy2, chloroplastic	Nicotiana attenuata	SCY2	tr|A0A314L6V1|A0A314L6V1_NICAT Preprotein translocase subunit scy2, chloroplastic OS=Nicotiana attenuata OX=49451 GN=SCY2 PE=3 SV=1	AT2G31530.1 | Symbols:SCY2,EMB2289 | SECY HOMOLOG 2,EMBRYO DEFECTIVE 2289 | Chr2:13427060-13430308 FORWARD LENGTH=575
Nbe.v1.1.chr01g11030.1	HC	Nbe.v1.s00160	37643039	37649709	+	Mitochondrial Rho GTPase	Nicotiana tabacum	LOC107811897	tr|A0A1S4BU20|A0A1S4BU20_TOBAC Mitochondrial Rho GTPase OS=Nicotiana tabacum OX=4097 GN=LOC107811897 PE=3 SV=1	AT3G63150.1 | Symbols:ATCBG,MIRO2 | MIRO-related GTP-ase 2,CALCIUM BINDING GTP-ASE | Chr3:23329200-23332692 REVERSE LENGTH=643
Nbe.v1.1.chr01g11070.1	HC	Nbe.v1.s00160	37851842	37853058	+	uncharacterized protein LOC107803050	Nicotiana tabacum	LOC107803050	tr|A0A1S4B021|A0A1S4B021_TOBAC uncharacterized protein LOC107803050 OS=Nicotiana tabacum OX=4097 GN=LOC107803050 PE=4 SV=1	No_hits
Nbe.v1.1.chr01g11090.1	HC	Nbe.v1.s00160	37854293	37854832	+	uncharacterized protein LOC107799961	Nicotiana tabacum	LOC107799961	tr|A0A1S4APV2|A0A1S4APV2_TOBAC uncharacterized protein LOC107799961 OS=Nicotiana tabacum OX=4097 GN=LOC107799961 PE=4 SV=1	No_hits
Nbe.v1.1.chr01g11130.1	HC	Nbe.v1.s00160	37967681	37968436	-	protein FANTASTIC FOUR 3-like	Nicotiana tabacum	LOC107799436	tr|A0A1S4AN44|A0A1S4AN44_TOBAC protein FANTASTIC FOUR 3-like OS=Nicotiana tabacum OX=4097 GN=LOC107799436 PE=3 SV=1	AT4G02810.1 | Symbols:FAF1 | FANTASTIC FOUR 1 | Chr4:1256253-1257068 FORWARD LENGTH=271
Nbe.v1.1.chr01g11140.1	HC	Nbe.v1.s00160	37987652	38001613	-	Putative transmembrane gtpase fzo-like, chloroplastic	Nicotiana attenuata	FZL	tr|A0A314KTG7|A0A314KTG7_NICAT Putative transmembrane gtpase fzo-like, chloroplastic OS=Nicotiana attenuata OX=49451 GN=FZL PE=4 SV=1	AT1G03160.1 | Symbols:FZL | FZO-like | Chr1:761321-766053 FORWARD LENGTH=912
Nbe.v1.1.chr01g11150.1	HC	Nbe.v1.s00160	38035270	38038277	+	chloroplast stem-loop binding protein of 41 kDa a, chloroplastic-like	Nicotiana tabacum	LOC107779757	tr|A0A1S3YUQ9|A0A1S3YUQ9_TOBAC chloroplast stem-loop binding protein of 41 kDa a, chloroplastic-like OS=Nicotiana tabacum OX=4097 GN=LOC107779757 PE=4 SV=1	AT3G63140.1 | Symbols:CSP41A | chloroplast stem-loop binding protein of 41 kDa | Chr3:23327006-23328620 REVERSE LENGTH=406
Nbe.v1.1.chr01g11160.1	HC	Nbe.v1.s00160	38039605	38041209	-	RAN GTPase-activating protein 1-like	Nicotiana sylvestris	LOC104242850	tr|A0A1U7YAI1|A0A1U7YAI1_NICSY RAN GTPase-activating protein 1-like OS=Nicotiana sylvestris OX=4096 GN=LOC104242850 PE=4 SV=1	AT3G63130.2 | Symbols:ATRANGAP1,RANGAP1 | RAN GTPase activating protein 1,RAN GTPASE-ACTIVATING PROTEIN 1 | Chr3:23325108-23326715 FORWARD LENGTH=535
Nbe.v1.1.chr01g11170.1	HC	Nbe.v1.s00160	38149918	38151174	+	Cyclin	Nicotiana tabacum	LOC107795513	tr|A0A1S4AAP8|A0A1S4AAP8_TOBAC Cyclin OS=Nicotiana tabacum OX=4097 GN=LOC107795513 PE=3 SV=1	AT3G63120.2 | Symbols:CYCP1;1 | cyclin p1;1 | Chr3:23323143-23323893 REVERSE LENGTH=221
Nbe.v1.1.chr01g11180.1	HC	Nbe.v1.s00160	38157174	38166487	-	Arm repeat protein interacting with abf2	Nicotiana attenuata	ARIA_0	tr|A0A314KTX7|A0A314KTX7_NICAT Arm repeat protein interacting with abf2 OS=Nicotiana attenuata OX=49451 GN=ARIA_0 PE=4 SV=1	AT5G19330.1 | Symbols:ARIA | ARM repeat protein interacting with ABF2 | Chr5:6508095-6512701 REVERSE LENGTH=710
Nbe.v1.1.chr01g11200.1	HC	Nbe.v1.s00160	38208902	38209855	-	RNase H type-1 domain-containing protein (Fragment)	Nicotiana attenuata	A4A49_64662	tr|A0A1J6K6V7|A0A1J6K6V7_NICAT RNase H type-1 domain-containing protein (Fragment) OS=Nicotiana attenuata OX=49451 GN=A4A49_64662 PE=4 SV=1	No_hits
Nbe.v1.1.chr01g11210.1	HC	Nbe.v1.s00160	38214749	38215833	-	CCHC-type domain-containing protein	Nicotiana attenuata	A4A49_13983	tr|A0A314KSY3|A0A314KSY3_NICAT CCHC-type domain-containing protein OS=Nicotiana attenuata OX=49451 GN=A4A49_13983 PE=4 SV=1	No_hits
Nbe.v1.1.chr01g11240.1	HC	Nbe.v1.s00160	38334732	38335667	+	uncharacterized protein LOC104213478 isoform X1	Nicotiana sylvestris	LOC104213478	tr|A0A1U7V4G9|A0A1U7V4G9_NICSY uncharacterized protein LOC104213478 isoform X1 OS=Nicotiana sylvestris OX=4096 GN=LOC104213478 PE=4 SV=1	No_hits
Nbe.v1.1.chr01g11250.1	HC	Nbe.v1.s00160	38399749	38401249	-	Patatin	Nicotiana tabacum	LOC107783426	tr|A0A1S3Z6A0|A0A1S3Z6A0_TOBAC Patatin OS=Nicotiana tabacum OX=4097 GN=LOC107783426 PE=3 SV=1	AT3G63200.1 | Symbols:PLA IIIB,PLP9 | PATATIN-like protein 9 | Chr3:23346140-23347379 FORWARD LENGTH=384
Nbe.v1.1.chr01g11270.1	HC	Nbe.v1.s00160	38515642	38517184	-	Mavicyanin	Nicotiana attenuata	MAVI_8	tr|A0A1J6IQ58|A0A1J6IQ58_NICAT Mavicyanin OS=Nicotiana attenuata OX=49451 GN=MAVI_8 PE=4 SV=1	AT5G26330.1 | Symbols:no symbol available | no full name available | Chr5:9241614-9242635 REVERSE LENGTH=187
Nbe.v1.1.chr01g11300.1	HC	Nbe.v1.s00160	38529265	38530881	-	mavicyanin-like	Nicotiana tabacum	LOC107789223	tr|A0A1S3ZPN2|A0A1S3ZPN2_TOBAC mavicyanin-like OS=Nicotiana tabacum OX=4097 GN=LOC107789223 PE=4 SV=1	AT5G26330.1 | Symbols:no symbol available | no full name available | Chr5:9241614-9242635 REVERSE LENGTH=187
Nbe.v1.1.chr01g11320.1	HC	Nbe.v1.s00160	38690460	38700143	+	Ribosome-recycling factor, chloroplastic	Nicotiana attenuata	RRF_0	tr|A0A1J6KXN9|A0A1J6KXN9_NICAT Ribosome-recycling factor, chloroplastic OS=Nicotiana attenuata OX=49451 GN=RRF_0 PE=3 SV=1	AT3G63190.1 | Symbols:cpRRF,HFP108,AtcpRRF,RRF | chloroplast ribosome recycling factor,Arabidopsis thaliana chloroplast ribosome recycling factor,"ribosome recycling factor, chloroplast precursor",HIGH CHLOROPHYLL FLUORESCENCE AND PALE GREEN MUTANT 108 | Chr3:23342861-23344640 REVERSE LENGTH=275
Nbe.v1.1.chr01g11340.1	HC	Nbe.v1.s00160	38967701	38968228	+	L-type lectin-domain containing receptor kinase S.4-like	Nicotiana tabacum	LOC107829055	tr|A0A1S4DF46|A0A1S4DF46_TOBAC L-type lectin-domain containing receptor kinase S.4-like OS=Nicotiana tabacum OX=4097 GN=LOC107829055 PE=4 SV=1	AT3G55550.1 | Symbols:LecRK-S.4 | L-type lectin receptor kinase S.4 | Chr3:20600019-20602073 REVERSE LENGTH=684
Nbe.v1.1.chr01g11350.1	HC	Nbe.v1.s00160	39028199	39030490	+	Compass-like h3k4 histone methylase component wdr5b	Nicotiana attenuata	WDR5B_8	tr|A0A1J6I9R5|A0A1J6I9R5_NICAT Compass-like h3k4 histone methylase component wdr5b OS=Nicotiana attenuata OX=49451 GN=WDR5B_8 PE=4 SV=1	AT4G02730.1 | Symbols:WDR5b,AtWDR5b | human WDR5 (WD40 repeat) homolog b | Chr4:1207759-1209066 FORWARD LENGTH=333
Nbe.v1.1.chr01g11360.1	HC	Nbe.v1.s00160	39031370	39033461	-	uncharacterized protein LOC107817911	Nicotiana tabacum	LOC107817911	tr|A0A1S4CDV3|A0A1S4CDV3_TOBAC uncharacterized protein LOC107817911 OS=Nicotiana tabacum OX=4097 GN=LOC107817911 PE=4 SV=1	AT4G02725.1 | Symbols:no symbol available | no full name available | Chr4:1206055-1207290 FORWARD LENGTH=165
Nbe.v1.1.chr01g11370.1	HC	Nbe.v1.s00160	39096385	39096912	-	FAS1 domain-containing protein	Nicotiana attenuata	A4A49_21354	tr|A0A1J6IPG5|A0A1J6IPG5_NICAT FAS1 domain-containing protein OS=Nicotiana attenuata OX=49451 GN=A4A49_21354 PE=4 SV=1	No_hits
Nbe.v1.1.chr01g11380.1	HC	Nbe.v1.s00160	39105752	39108187	+	40S ribosomal protein S24	Solanum chacoense	-	tr|A0A0V0HGS4|A0A0V0HGS4_SOLCH 40S ribosomal protein S24 OS=Solanum chacoense OX=4108 PE=3 SV=1	AT5G28060.1 | Symbols:no symbol available | no full name available | Chr5:10069791-10070792 REVERSE LENGTH=133
Nbe.v1.1.chr01g11420.1	HC	Nbe.v1.s00160	39344909	39356118	+	uncharacterized protein LOC104212127 isoform X1	Nicotiana sylvestris	LOC104212127	tr|A0A1U7V3S6|A0A1U7V3S6_NICSY uncharacterized protein LOC104212127 isoform X1 OS=Nicotiana sylvestris OX=4096 GN=LOC104212127 PE=4 SV=1	AT5G36740.5 | Symbols:no symbol available | no full name available | Chr5:14460790-14465727 FORWARD LENGTH=1169
Nbe.v1.1.chr01g11430.1	HC	Nbe.v1.s00160	39364845	39365564	-	Transcription repressor	Nicotiana sylvestris	LOC104212128	tr|A0A1U7VBF2|A0A1U7VBF2_NICSY Transcription repressor OS=Nicotiana sylvestris OX=4096 GN=LOC104212128 PE=4 SV=1	AT2G32100.1 | Symbols:ATOFP16,OFP16 | RABIDOPSIS THALIANA OVATE FAMILY PROTEIN 16,ovate family protein 16 | Chr2:13647852-13648586 FORWARD LENGTH=244
Nbe.v1.1.chr01g11440.1	HC	Nbe.v1.s00160	39517841	39518152	+	Uncharacterized protein	Capsicum chinense	BC332_01898	tr|A0A2G3DFU1|A0A2G3DFU1_CAPCH Uncharacterized protein OS=Capsicum chinense OX=80379 GN=BC332_01898 PE=4 SV=1	No_hits
Nbe.v1.1.chr01g11480.1	HC	Nbe.v1.s00160	39775254	39775562	+	monothiol glutaredoxin-S2-like	Nicotiana tabacum	LOC107760714	tr|A0A1S3X2Z1|A0A1S3X2Z1_TOBAC monothiol glutaredoxin-S2-like OS=Nicotiana tabacum OX=4097 GN=LOC107760714 PE=3 SV=1	AT3G62930.1 | Symbols:GRXS6 | | Chr3:23261538-23261846 REVERSE LENGTH=102
Nbe.v1.1.chr01g11490.1	HC	Nbe.v1.s00160	39808769	39809830	+	dnaJ homolog subfamily C member 14	Nicotiana sylvestris	LOC104240069	tr|A0A1U7XU29|A0A1U7XU29_NICSY dnaJ homolog subfamily C member 14 OS=Nicotiana sylvestris OX=4096 GN=LOC104240069 PE=4 SV=1	AT4G09350.1 | Symbols:DJC75,NdhT,CRRJ | CHLORORESPIRATORY REDUCTION J,NADH dehydrogenase-like complex T,DNA J protein C75 | Chr4:5931317-5932152 REVERSE LENGTH=249
Nbe.v1.1.chr01g11500.1	HC	Nbe.v1.s00160	39810211	39811790	-	uncharacterized protein LOC107760713	Nicotiana tabacum	LOC107760713	tr|A0A1S3X3L9|A0A1S3X3L9_TOBAC uncharacterized protein LOC107760713 OS=Nicotiana tabacum OX=4097 GN=LOC107760713 PE=4 SV=1	AT3G62920.1 | Symbols:no symbol available | no full name available | Chr3:23260717-23261171 FORWARD LENGTH=80
Nbe.v1.1.chr01g11520.1	HC	Nbe.v1.s00160	40049139	40053603	+	BTB/POZ domain-containing protein At1g03010-like isoform X1	Nicotiana sylvestris	LOC104226326	tr|A0A1U7W9B9|A0A1U7W9B9_NICSY BTB/POZ domain-containing protein At1g03010-like isoform X1 OS=Nicotiana sylvestris OX=4096 GN=LOC104226326 PE=3 SV=1	AT1G03010.1 | Symbols:no symbol available | no full name available | Chr1:693480-696188 FORWARD LENGTH=634
Nbe.v1.1.chr01g11530.1	HC	Nbe.v1.s00160	40059727	40073596	-	zinc finger CCCH domain-containing protein 32-like isoform X1	Nicotiana tabacum	LOC107824541	tr|A0A1S4D0M4|A0A1S4D0M4_TOBAC zinc finger CCCH domain-containing protein 32-like isoform X1 OS=Nicotiana tabacum OX=4097 GN=LOC107824541 PE=4 SV=1	AT2G47850.3 | Symbols:no symbol available | no full name available | Chr2:19595953-19598119 FORWARD LENGTH=468
Nbe.v1.1.chr01g11560.1	HC	Nbe.v1.s00160	40288769	40299064	+	uncharacterized protein LOC104241136	Nicotiana sylvestris	LOC104241136	tr|A0A1U7XTT4|A0A1U7XTT4_NICSY uncharacterized protein LOC104241136 OS=Nicotiana sylvestris OX=4096 GN=LOC104241136 PE=4 SV=1	AT3G62900.3 | Symbols:no symbol available | no full name available | Chr3:23249181-23254810 REVERSE LENGTH=1403
Nbe.v1.1.chr01g11570.1	HC	Nbe.v1.s00160	40303567	40303908	+	uncharacterized protein LOC107824353	Nicotiana tabacum	LOC107824353	tr|A0A1S4CZI8|A0A1S4CZI8_TOBAC uncharacterized protein LOC107824353 OS=Nicotiana tabacum OX=4097 GN=LOC107824353 PE=4 SV=1	No_hits
Nbe.v1.1.chr01g11580.1	HC	Nbe.v1.s00160	40306284	40307256	-	uncharacterized protein LOC107797356	Nicotiana tabacum	LOC107797356	tr|A0A1S4AH13|A0A1S4AH13_TOBAC uncharacterized protein LOC107797356 OS=Nicotiana tabacum OX=4097 GN=LOC107797356 PE=3 SV=1	No_hits
Nbe.v1.1.chr01g11590.1	HC	Nbe.v1.s00160	40357981	40364469	-	cullin-1-like	Nicotiana tabacum	LOC107826686	tr|A0A1S4D770|A0A1S4D770_TOBAC cullin-1-like OS=Nicotiana tabacum OX=4097 GN=LOC107826686 PE=3 SV=1	AT4G02570.4 | Symbols:ICU13,AXR6,ATCUL1,CUL1 | cullin 1,AUXIN RESISTANT 6,INCURVATA 13 | Chr4:1129315-1133435 FORWARD LENGTH=738
Nbe.v1.1.chr01g11600.1	HC	Nbe.v1.s00160	40410546	40411058	+	uncharacterized protein LOC107782444	Nicotiana tabacum	LOC107782444	tr|A0A1S3Z304|A0A1S3Z304_TOBAC uncharacterized protein LOC107782444 OS=Nicotiana tabacum OX=4097 GN=LOC107782444 PE=4 SV=1	No_hits
Nbe.v1.1.chr01g11610.1	HC	Nbe.v1.s00160	40431196	40435458	+	ATP-dependent DNA helicase	Nicotiana attenuata	A4A49_57726	tr|A0A314KU39|A0A314KU39_NICAT ATP-dependent DNA helicase OS=Nicotiana attenuata OX=49451 GN=A4A49_57726 PE=3 SV=1	AT5G50970.1 | Symbols:no symbol available | no full name available | Chr5:20736377-20739132 FORWARD LENGTH=512
Nbe.v1.1.chr01g11660.1	HC	Nbe.v1.s00160	40611915	40624463	+	homeobox protein LUMINIDEPENDENS	Nicotiana sylvestris	LOC104229852	tr|A0A1U7WQL2|A0A1U7WQL2_NICSY homeobox protein LUMINIDEPENDENS OS=Nicotiana sylvestris OX=4096 GN=LOC104229852 PE=4 SV=1	AT4G02560.2 | Symbols:LD | luminidependens | Chr4:1123656-1128252 REVERSE LENGTH=953
Nbe.v1.1.chr01g11670.1	HC	Nbe.v1.s00160	40625433	40642295	+	metal tolerance protein 2 isoform X2	Nicotiana tabacum	LOC107774175	tr|A0A1S3YA98|A0A1S3YA98_TOBAC metal tolerance protein 2 isoform X2 OS=Nicotiana tabacum OX=4097 GN=LOC107774175 PE=4 SV=1	AT2G47830.1 | Symbols:no symbol available | no full name available | Chr2:19591094-19593973 REVERSE LENGTH=471
Nbe.v1.1.chr01g11690.1	HC	Nbe.v1.s00160	40753279	40753733	+	Putative cell cycle protein (Fragment)	Nicotiana tabacum	wee1	tr|Q2WEC3|Q2WEC3_TOBAC Putative cell cycle protein (Fragment) OS=Nicotiana tabacum OX=4097 GN=wee1 PE=2 SV=1	No_hits
Nbe.v1.1.chr01g11700.1	HC	Nbe.v1.s00160	40802307	40804554	+	Zinc finger protein jackdaw	Nicotiana attenuata	JKD_2	tr|A0A1J6JXR1|A0A1J6JXR1_NICAT Zinc finger protein jackdaw OS=Nicotiana attenuata OX=49451 GN=JKD_2 PE=4 SV=1	AT3G50700.1 | Symbols:AtIDD2,IDD2 | indeterminate(ID)-domain 2 | Chr3:18840945-18842829 FORWARD LENGTH=452
Nbe.v1.1.chr01g11740.1	HC	Nbe.v1.s00160	40917198	40920865	+	wee1-like protein kinase	Nicotiana tabacum	LOC107762438	tr|A0A1S3X939|A0A1S3X939_TOBAC wee1-like protein kinase OS=Nicotiana tabacum OX=4097 GN=LOC107762438 PE=4 SV=1	AT1G02970.1 | Symbols:WEE1,ATWEE1 | WEE1 kinase homolog | Chr1:673408-676127 FORWARD LENGTH=500
Nbe.v1.1.chr01g11760.1	HC	Nbe.v1.s00160	40980966	40993940	+	Uncharacterized protein	Nicotiana attenuata	A4A49_41547	tr|A0A1J6KC23|A0A1J6KC23_NICAT Uncharacterized protein OS=Nicotiana attenuata OX=49451 GN=A4A49_41547 PE=4 SV=1	AT1G02960.2 | Symbols:no symbol available | no full name available | Chr1:667002-669773 REVERSE LENGTH=471
Nbe.v1.1.chr01g11770.1	HC	Nbe.v1.s00160	40995213	40996501	+	glutathione transferase	Nicotiana tabacum	LOC107795177	tr|A0A1S4A9C6|A0A1S4A9C6_TOBAC glutathione transferase OS=Nicotiana tabacum OX=4097 GN=LOC107795177 PE=3 SV=1	AT2G47730.2 | Symbols:GST6,GSTF8,ATGSTF8,ATGSTF5 | glutathione S-transferase phi 8,Arabidopsis thaliana glutathione S-transferase phi 8,GLUTATHIONE S-TRANSFERASE (CLASS PHI) 5 | Chr2:19558213-19559266 FORWARD LENGTH=263
Nbe.v1.1.chr01g11780.1	HC	Nbe.v1.s00160	41010518	41013179	-	putative indole-3-acetic acid-amido synthetase GH3.9 isoform X1	Nicotiana sylvestris	LOC104225623	tr|A0A1U7WAV1|A0A1U7WAV1_NICSY putative indole-3-acetic acid-amido synthetase GH3.9 isoform X1 OS=Nicotiana sylvestris OX=4096 GN=LOC104225623 PE=3 SV=1	AT2G47750.1 | Symbols:GH3.9 | putative indole-3-acetic acid-amido synthetase GH3.9 | Chr2:19560307-19562974 REVERSE LENGTH=585
Nbe.v1.1.chr01g11810.1	HC	Nbe.v1.s00160	41150329	41154899	-	Cytochrome b-c1 complex subunit 6	Nicotiana sylvestris	LOC104235888	tr|A0A1U7XAY5|A0A1U7XAY5_NICSY Cytochrome b-c1 complex subunit 6 OS=Nicotiana sylvestris OX=4096 GN=LOC104235888 PE=3 SV=1	AT1G15120.1 | Symbols:no symbol available | no full name available | Chr1:5203091-5203897 FORWARD LENGTH=69
Nbe.v1.1.chr01g11820.1	HC	Nbe.v1.s00160	41283056	41298271	+	protein LOW PSII ACCUMULATION 1, chloroplastic-like	Nicotiana tabacum	LOC107779630	tr|A0A1S3YTN7|A0A1S3YTN7_TOBAC protein LOW PSII ACCUMULATION 1, chloroplastic-like OS=Nicotiana tabacum OX=4097 GN=LOC107779630 PE=4 SV=1	AT1G02910.1 | Symbols:LPA1 | LOW PSII ACCUMULATION1 | Chr1:655749-658125 REVERSE LENGTH=453
Nbe.v1.1.chr01g11850.1	HC	Nbe.v1.s00160	41301394	41301744	+	rapid alkalinization factor-like	Nicotiana tabacum	LOC107779632	tr|A0A1S3YTK0|A0A1S3YTK0_TOBAC rapid alkalinization factor-like OS=Nicotiana tabacum OX=4097 GN=LOC107779632 PE=3 SV=1	AT4G15800.1 | Symbols:RALFL33 | ralf-like 33 | Chr4:8984915-8985265 FORWARD LENGTH=116
Nbe.v1.1.chr01g11870.1	HC	Nbe.v1.s00160	41505617	41506303	+	Kinesin-like protein	Nicotiana tabacum	LOC107784620	tr|A0A1S3ZAK8|A0A1S3ZAK8_TOBAC Kinesin-like protein OS=Nicotiana tabacum OX=4097 GN=LOC107784620 PE=3 SV=1	AT1G72250.4 | Symbols:no symbol available | no full name available | Chr1:27192902-27198118 FORWARD LENGTH=1215
Nbe.v1.1.chr01g11900.1	HC	Nbe.v1.s00160	41605943	41606524	+	translocator protein homolog	Nicotiana tabacum	LOC107784114	tr|A0A1S3Z865|A0A1S3Z865_TOBAC translocator protein homolog OS=Nicotiana tabacum OX=4097 GN=LOC107784114 PE=3 SV=1	AT2G47770.1 | Symbols:ATTSPO,TSPO | TSPO(outer membrane tryptophan-rich sensory protein)-related | Chr2:19568701-19569291 FORWARD LENGTH=196
Nbe.v1.1.chr01g11920.1	HC	Nbe.v1.s00160	41619408	41622756	-	alkylated DNA repair protein alkB homolog 8-like isoform X1	Nicotiana tabacum	LOC107784116	tr|A0A1S3Z8F0|A0A1S3Z8F0_TOBAC alkylated DNA repair protein alkB homolog 8-like isoform X1 OS=Nicotiana tabacum OX=4097 GN=LOC107784116 PE=4 SV=1	AT4G02485.2 | Symbols:no symbol available | no full name available | Chr4:1092695-1094437 FORWARD LENGTH=226
Nbe.v1.1.chr01g11930.1	HC	Nbe.v1.s00160	41782905	41784821	+	stress-related protein-like	Nicotiana tabacum	LOC107797963	tr|A0A1S4AI52|A0A1S4AI52_TOBAC stress-related protein-like OS=Nicotiana tabacum OX=4097 GN=LOC107797963 PE=3 SV=1	AT3G05500.1 | Symbols:SRP3,LDAP3 | small rubber particle protein3,LD-associated protein 3 | Chr3:1593540-1594802 FORWARD LENGTH=246
Nbe.v1.1.chr01g11960.1	HC	Nbe.v1.s00160	41877216	41881649	-	translocase of chloroplast 159, chloroplastic isoform X1	Nicotiana sylvestris	LOC104230719	tr|A0A1U7WTH0|A0A1U7WTH0_NICSY translocase of chloroplast 159, chloroplastic isoform X1 OS=Nicotiana sylvestris OX=4096 GN=LOC104230719 PE=3 SV=1	AT4G02510.4 | Symbols:TOC86,ATTOC159,TOC160,PPI2,TOC159 | translocon at the outer envelope membrane of chloroplasts 159,PLASTID PROTEIN IMPORT 2,TRANSLOCON AT THE OUTER ENVELOPE MEMBRANE OF CHLOROPLASTS 86,TRANSLOCON AT THE OUTER ENVELOPE MEMBRANE OF CHLOROPLASTS 160 | Chr4:1104766-1109360 FORWARD LENGTH=1503
Nbe.v1.1.chr01g11980.1	HC	Nbe.v1.s00160	41966688	41968320	+	uncharacterized protein LOC104219068	Nicotiana sylvestris	LOC104219068	tr|A0A1U7W052|A0A1U7W052_NICSY uncharacterized protein LOC104219068 OS=Nicotiana sylvestris OX=4096 GN=LOC104219068 PE=4 SV=1	No_hits
Nbe.v1.1.chr01g12020.1	HC	Nbe.v1.s00160	42050465	42054093	+	Co-chaperone protein p23	Nicotiana attenuata	A4A49_27645	tr|A0A1J6JEI4|A0A1J6JEI4_NICAT Co-chaperone protein p23 OS=Nicotiana attenuata OX=49451 GN=A4A49_27645 PE=3 SV=1	AT4G02450.2 | Symbols:p23-1 | | Chr4:1073987-1075765 REVERSE LENGTH=240
Nbe.v1.1.chr01g12030.1	HC	Nbe.v1.s00160	42117249	42118179	-	Phenylalanine ammonia-lyase	Nicotiana tabacum	pal4	tr|C6ZIA5|C6ZIA5_TOBAC Phenylalanine ammonia-lyase OS=Nicotiana tabacum OX=4097 GN=pal4 PE=2 SV=1	AT3G10340.1 | Symbols:PAL4 | phenylalanine ammonia-lyase 4 | Chr3:3204260-3207809 FORWARD LENGTH=707
Nbe.v1.1.chr01g12040.1	HC	Nbe.v1.s00160	42118290	42121575	-	phenylalanine ammonia-lyase (Fragment)	Glycine soja	pal1	tr|W8PA18|W8PA18_GLYSO phenylalanine ammonia-lyase (Fragment) OS=Glycine soja OX=3848 GN=pal1 PE=3 SV=1	AT2G37040.1 | Symbols:PAL1,ATPAL1 | PHE ammonia lyase 1 | Chr2:15557602-15560237 REVERSE LENGTH=725
Nbe.v1.1.chr01g12050.1	HC	Nbe.v1.s00160	42145808	42150770	+	WD_REPEATS_REGION domain-containing protein	Nicotiana attenuata	A4A49_27644	tr|A0A1J6ITB3|A0A1J6ITB3_NICAT WD_REPEATS_REGION domain-containing protein OS=Nicotiana attenuata OX=49451 GN=A4A49_27644 PE=4 SV=1	AT2G47790.1 | Symbols:GTS1 | GIGANTUS 1 | Chr2:19571102-19572946 REVERSE LENGTH=392
Nbe.v1.1.chr01g12060.1	HC	Nbe.v1.s00160	42167376	42170127	-	ATP-dependent (S)-NAD(P)H-hydrate dehydratase	Nicotiana tabacum	LOC107801700	tr|A0A1S4AVC2|A0A1S4AVC2_TOBAC ATP-dependent (S)-NAD(P)H-hydrate dehydratase OS=Nicotiana tabacum OX=4097 GN=LOC107801700 PE=3 SV=1	AT3G24255.5 | Symbols:no symbol available | no full name available | Chr3:8789309-8790907 FORWARD LENGTH=532
Nbe.v1.1.chr01g12080.1	HC	Nbe.v1.s00160	42187304	42190581	-	Dna mismatch repair protein pms1 (Fragment)	Nicotiana attenuata	PMS1_0	tr|A0A1J6IW30|A0A1J6IW30_NICAT Dna mismatch repair protein pms1 (Fragment) OS=Nicotiana attenuata OX=49451 GN=PMS1_0 PE=4 SV=1	AT4G02460.3 | Symbols:AtPMS1,PMS1 | POSTMEIOTIC SEGREGATION 1 | Chr4:1077047-1080293 REVERSE LENGTH=678
Nbe.v1.1.chr01g12090.1	HC	Nbe.v1.s00160	42195190	42218589	-	Katanin p60 atpase-containing subunit a1	Nicotiana attenuata	AAA1_9	tr|A0A1J6IUY0|A0A1J6IUY0_NICAT Katanin p60 atpase-containing subunit a1 OS=Nicotiana attenuata OX=49451 GN=AAA1_9 PE=4 SV=1	AT4G02480.1 | Symbols:no symbol available | no full name available | Chr4:1082082-1088680 REVERSE LENGTH=1265
Nbe.v1.1.chr01g12100.1	HC	Nbe.v1.s00160	42235415	42235738	+	Uncharacterized protein	Olea europaea subsp. europaea	OLEA9_A104914	tr|A0A8S0RW60|A0A8S0RW60_OLEEU Uncharacterized protein OS=Olea europaea subsp. europaea OX=158383 GN=OLEA9_A104914 PE=4 SV=1	No_hits
Nbe.v1.1.chr01g12110.1	HC	Nbe.v1.s00160	42288662	42303176	+	ABC-type xenobiotic transporter	Nicotiana tabacum	LOC107787701	tr|A0A1S3ZK99|A0A1S3ZK99_TOBAC ABC-type xenobiotic transporter OS=Nicotiana tabacum OX=4097 GN=LOC107787701 PE=3 SV=1	AT2G47800.1 | Symbols:ABCC4,ATMRP4,MRP4,EST3 | multidrug resistance-associated protein 4,ATP-binding cassette C4 | Chr2:19574944-19580383 FORWARD LENGTH=1516
Nbe.v1.1.chr01g12120.1	HC	Nbe.v1.s00160	42343874	42346203	+	Nucleolar protein 16	Nicotiana attenuata	A4A49_10151	tr|A0A314L6N5|A0A314L6N5_NICAT Nucleolar protein 16 OS=Nicotiana attenuata OX=49451 GN=A4A49_10151 PE=3 SV=1	AT1G02870.1 | Symbols:no symbol available | no full name available | Chr1:637401-638603 REVERSE LENGTH=193
Nbe.v1.1.chr01g12150.1	HC	Nbe.v1.s00160	42473204	42477627	-	RING-type E3 ubiquitin transferase	Nicotiana tabacum	LOC107781481	tr|A0A1S3Z0M3|A0A1S3Z0M3_TOBAC RING-type E3 ubiquitin transferase OS=Nicotiana tabacum OX=4097 GN=LOC107781481 PE=4 SV=1	AT1G02860.1 | Symbols:NLA,BAH1 | nitrogen limitation adaptation,BENZOIC ACID HYPERSENSITIVE 1 | Chr1:635474-637083 FORWARD LENGTH=335
Nbe.v1.1.chr01g12170.1	HC	Nbe.v1.s00160	42521878	42532158	-	beta-glucosidase 11-like isoform X2	Nicotiana tabacum	LOC107778884	tr|A0A1S3YR54|A0A1S3YR54_TOBAC beta-glucosidase 11-like isoform X2 OS=Nicotiana tabacum OX=4097 GN=LOC107778884 PE=3 SV=1	AT1G02850.2 | Symbols:BGLU11 | beta glucosidase 11 | Chr1:630569-633085 FORWARD LENGTH=497
Nbe.v1.1.chr01g12180.1	HC	Nbe.v1.s00160	42590967	42591299	+	No_hits	#	#	No_hits	No_hits
Nbe.v1.1.chr01g12200.1	HC	Nbe.v1.s00160	42759571	42760994	-	phytochrome A-associated F-box protein	Nicotiana sylvestris	LOC104228791	tr|A0A1U7WI63|A0A1U7WI63_NICSY phytochrome A-associated F-box protein OS=Nicotiana sylvestris OX=4096 GN=LOC104228791 PE=4 SV=1	AT4G02440.1 | Symbols:EID1 | EMPFINDLICHER IM DUNKELROTEN LICHT 1 | Chr4:1072555-1073565 FORWARD LENGTH=336
Nbe.v1.1.chr01g12210.1	HC	Nbe.v1.s00160	42776013	42780850	-	Serine/arginine-rich-splicing factor SR34	Nicotiana attenuata	-	tr|A0A0M8KT32|A0A0M8KT32_NICAT Serine/arginine-rich-splicing factor SR34 OS=Nicotiana attenuata OX=49451 PE=4 SV=1	AT1G02840.2 | Symbols:SRP34,ATSRP34,SR1,At-SR34,SR34 | Serine/Arginine-Rich Protein Splicing Factor 34 | Chr1:626918-628995 FORWARD LENGTH=285
Nbe.v1.1.chr01g12220.1	HC	Nbe.v1.s00160	42791346	42792266	+	kelch-like protein 3	Nicotiana sylvestris	LOC104231566	tr|A0A1U7WSH1|A0A1U7WSH1_NICSY kelch-like protein 3 OS=Nicotiana sylvestris OX=4096 GN=LOC104231566 PE=4 SV=1	No_hits
Nbe.v1.1.chr01g12230.1	HC	Nbe.v1.s00160	42793346	42793645	+	uncharacterized protein LOC104247588	Nicotiana sylvestris	LOC104247588	tr|A0A1U7YJ24|A0A1U7YJ24_NICSY uncharacterized protein LOC104247588 OS=Nicotiana sylvestris OX=4096 GN=LOC104247588 PE=4 SV=1	No_hits
Nbe.v1.1.chr01g12260.1	HC	Nbe.v1.s00160	42935258	42939405	+	uncharacterized protein LOC107761922	Nicotiana tabacum	LOC107761922	tr|A0A1S3X755|A0A1S3X755_TOBAC uncharacterized protein LOC107761922 OS=Nicotiana tabacum OX=4097 GN=LOC107761922 PE=4 SV=1	No_hits
Nbe.v1.1.chr01g12270.1	HC	Nbe.v1.s00160	42941230	42942804	+	mitochondrial zinc maintenance protein 1, mitochondrial-like	Nicotiana tabacum	LOC107817183	tr|A0A1S4CBE2|A0A1S4CBE2_TOBAC mitochondrial zinc maintenance protein 1, mitochondrial-like OS=Nicotiana tabacum OX=4097 GN=LOC107817183 PE=4 SV=1	AT3G62810.2 | Symbols:no symbol available | no full name available | Chr3:23227763-23228180 FORWARD LENGTH=106
Nbe.v1.1.chr01g12290.1	HC	Nbe.v1.s00160	43000268	43000756	+	No_hits	#	#	No_hits	No_hits
Nbe.v1.1.chr01g12300.1	HC	Nbe.v1.s00160	43010499	43012517	+	pentatricopeptide repeat-containing protein At3g46790, chloroplastic-like	Nicotiana tabacum	LOC107817237	tr|A0A1S4CC41|A0A1S4CC41_TOBAC pentatricopeptide repeat-containing protein At3g46790, chloroplastic-like OS=Nicotiana tabacum OX=4097 GN=LOC107817237 PE=3 SV=1	AT3G46790.1 | Symbols:CRR2 | CHLORORESPIRATORY REDUCTION 2 | Chr3:17231975-17233948 REVERSE LENGTH=657
Nbe.v1.1.chr01g12310.1	HC	Nbe.v1.s00160	43029988	43035199	-	UDP-glucuronate decarboxylase	Nicotiana tabacum	LOC107787933	tr|A0A1S3ZL10|A0A1S3ZL10_TOBAC UDP-glucuronate decarboxylase OS=Nicotiana tabacum OX=4097 GN=LOC107787933 PE=3 SV=1	AT3G62830.2 | Symbols:UXS2,ATUXS2,AUD1 | UDP-GLUCURONIC ACID DECARBOXYLASE 2 | Chr3:23232539-23235353 FORWARD LENGTH=445
Nbe.v1.1.chr01g12340.1	HC	Nbe.v1.s00160	43197381	43198022	+	Uncharacterized protein (Fragment)	Nicotiana attenuata	A4A49_60368	tr|A0A314L9A8|A0A314L9A8_NICAT Uncharacterized protein (Fragment) OS=Nicotiana attenuata OX=49451 GN=A4A49_60368 PE=4 SV=1	No_hits
Nbe.v1.1.chr01g12350.1	HC	Nbe.v1.s00160	43393436	43393837	+	No_hits	#	#	No_hits	No_hits
Nbe.v1.1.chr01g12370.1	HC	Nbe.v1.s00160	43394854	43395516	+	uncharacterized protein LOC104240214	Nicotiana sylvestris	LOC104240214	tr|A0A1U7Y3E3|A0A1U7Y3E3_NICSY uncharacterized protein LOC104240214 OS=Nicotiana sylvestris OX=4096 GN=LOC104240214 PE=4 SV=1	No_hits
Nbe.v1.1.chr01g12380.1	HC	Nbe.v1.s00160	43718777	43722562	-	caffeoylshikimate esterase-like	Nicotiana tabacum	LOC107794595	tr|A0A1S4A7L6|A0A1S4A7L6_TOBAC caffeoylshikimate esterase-like OS=Nicotiana tabacum OX=4097 GN=LOC107794595 PE=4 SV=1	AT3G62860.1 | Symbols:MAGL12 | | Chr3:23239577-23242143 REVERSE LENGTH=348
Nbe.v1.1.chr01g12400.1	HC	Nbe.v1.s00160	43919682	43923454	-	uncharacterized protein LOC104223529	Nicotiana sylvestris	LOC104223529	tr|A0A1U7WGB9|A0A1U7WGB9_NICSY uncharacterized protein LOC104223529 OS=Nicotiana sylvestris OX=4096 GN=LOC104223529 PE=4 SV=1	No_hits
Nbe.v1.1.chr01g12410.1	HC	Nbe.v1.s00160	43924066	43926238	+	60S ribosomal protein L22-3-like	Nicotiana tabacum	LOC107815120	tr|A0A1S4C4M5|A0A1S4C4M5_TOBAC 60S ribosomal protein L22-3-like OS=Nicotiana tabacum OX=4097 GN=LOC107815120 PE=3 SV=1	AT3G05560.3 | Symbols:no symbol available | no full name available | Chr3:1614641-1615204 FORWARD LENGTH=124
Nbe.v1.1.chr01g12430.1	HC	Nbe.v1.s00160	43933694	43935890	-	DUF4283 domain-containing protein	Solanum tuberosum	-	tr|M1DD07|M1DD07_SOLTU DUF4283 domain-containing protein OS=Solanum tuberosum OX=4113 PE=4 SV=1	No_hits
Nbe.v1.1.chr01g12450.1	HC	Nbe.v1.s00160	43984560	43984853	+	pentatricopeptide repeat-containing protein At3g62890-like	Nicotiana tabacum	LOC107788715	tr|A0A1S3ZNE5|A0A1S3ZNE5_TOBAC pentatricopeptide repeat-containing protein At3g62890-like OS=Nicotiana tabacum OX=4097 GN=LOC107788715 PE=4 SV=1	AT3G62890.1 | Symbols:no symbol available | no full name available | Chr3:23246168-23247973 FORWARD LENGTH=573
Nbe.v1.1.chr01g12460.1	HC	Nbe.v1.s00160	43984937	43985221	+	pentatricopeptide repeat-containing protein At3g62890-like	Nicotiana tabacum	LOC107788715	tr|A0A1S3ZNE5|A0A1S3ZNE5_TOBAC pentatricopeptide repeat-containing protein At3g62890-like OS=Nicotiana tabacum OX=4097 GN=LOC107788715 PE=4 SV=1	AT3G62890.1 | Symbols:no symbol available | no full name available | Chr3:23246168-23247973 FORWARD LENGTH=573
Nbe.v1.1.chr01g12470.1	HC	Nbe.v1.s00160	44034111	44034521	+	Sodium/calcium exchanger membrane region domain-containing protein	Solanum chilense	EJD97_022689	tr|A0A6N2AVC0|A0A6N2AVC0_SOLCI Sodium/calcium exchanger membrane region domain-containing protein OS=Solanum chilense OX=4083 GN=EJD97_022689 PE=4 SV=1	AT2G47600.1 | Symbols:MHX1,ATMHX,MHX,ATMHX1 | magnesium/proton exchanger,MAGNESIUM/PROTON EXCHANGER 1 | Chr2:19524518-19526828 REVERSE LENGTH=539
Nbe.v1.1.chr01g12480.1	HC	Nbe.v1.s00160	44040021	44041622	+	Magnesiumproton exchanger	Nicotiana attenuata	MHX_0	tr|A0A314KWX5|A0A314KWX5_NICAT Magnesiumproton exchanger OS=Nicotiana attenuata OX=49451 GN=MHX_0 PE=4 SV=1	AT2G47600.1 | Symbols:MHX1,ATMHX,MHX,ATMHX1 | magnesium/proton exchanger,MAGNESIUM/PROTON EXCHANGER 1 | Chr2:19524518-19526828 REVERSE LENGTH=539
Nbe.v1.1.chr01g12500.1	HC	Nbe.v1.s00160	44054498	44057175	-	blue-light photoreceptor PHR2-like	Nicotiana tabacum	LOC107760080	tr|A0A1S3X190|A0A1S3X190_TOBAC blue-light photoreceptor PHR2-like OS=Nicotiana tabacum OX=4097 GN=LOC107760080 PE=3 SV=1	AT2G47590.1 | Symbols:PHR2 | photolyase/blue-light receptor 2 | Chr2:19521888-19523732 FORWARD LENGTH=447
Nbe.v1.1.chr01g12520.1	HC	Nbe.v1.s00160	44069246	44084988	-	Gamma-tubulin complex component	Nicotiana tabacum	LOC107760079	tr|A0A1S3X1L3|A0A1S3X1L3_TOBAC Gamma-tubulin complex component OS=Nicotiana tabacum OX=4097 GN=LOC107760079 PE=3 SV=1	AT3G53760.1 | Symbols:GCP4,ATGCP4 | GAMMA-TUBULIN COMPLEX PROTEIN 4 | Chr3:19918182-19922264 REVERSE LENGTH=745
Nbe.v1.1.chr01g12530.1	HC	Nbe.v1.s00160	44095986	44102802	-	U1 small nuclear ribonucleoprotein A-like	Nicotiana tabacum	LOC107760078	tr|A0A1S3X0Y6|A0A1S3X0Y6_TOBAC U1 small nuclear ribonucleoprotein A-like OS=Nicotiana tabacum OX=4097 GN=LOC107760078 PE=4 SV=1	AT2G47580.1 | Symbols:U1A | spliceosomal protein U1A | Chr2:19517229-19518686 FORWARD LENGTH=250
Nbe.v1.1.chr01g12610.1	HC	Nbe.v1.s00160	44239258	44239838	+	protein SENESCENCE-ASSOCIATED GENE 21, mitochondrial-like	Nicotiana tabacum	LOC107789512	tr|A0A1S3ZR22|A0A1S3ZR22_TOBAC protein SENESCENCE-ASSOCIATED GENE 21, mitochondrial-like OS=Nicotiana tabacum OX=4097 GN=LOC107789512 PE=4 SV=1	AT4G02380.1 | Symbols:SAG21,AtLEA5 | senescence-associated gene 21,Arabidopsis thaliana late embryogenensis abundant like 5 | Chr4:1046414-1046807 REVERSE LENGTH=97
Nbe.v1.1.chr01g12620.1	HC	Nbe.v1.s00160	44247237	44247767	-	uncharacterized protein LOC104216465	Nicotiana sylvestris	LOC104216465	tr|A0A1U7VIR9|A0A1U7VIR9_NICSY uncharacterized protein LOC104216465 OS=Nicotiana sylvestris OX=4096 GN=LOC104216465 PE=4 SV=1	AT1G02816.1 | Symbols:no symbol available | no full name available | Chr1:621637-622137 FORWARD LENGTH=166
Nbe.v1.1.chr01g12660.1	HC	Nbe.v1.s00160	44484307	44486709	+	Exocyst complex component	Nicotiana sylvestris	LOC104232526	tr|A0A1U7WVY9|A0A1U7WVY9_NICSY Exocyst complex component OS=Nicotiana sylvestris OX=4096 GN=LOC104232526 PE=3 SV=1	AT4G02350.2 | Symbols:SEC15B | exocyst complex component sec15B | Chr4:1038157-1040571 FORWARD LENGTH=787
Nbe.v1.1.chr01g12670.1	HC	Nbe.v1.s00160	44495717	44496215	+	uncharacterized protein LOC107783642	Nicotiana tabacum	LOC107783642	tr|A0A1S3Z6T2|A0A1S3Z6T2_TOBAC uncharacterized protein LOC107783642 OS=Nicotiana tabacum OX=4097 GN=LOC107783642 PE=4 SV=1	AT4G02360.1 | Symbols:no symbol available | no full name available | Chr4:1041179-1041643 FORWARD LENGTH=154
Nbe.v1.1.chr01g12690.1	HC	Nbe.v1.s00160	44662814	44663323	+	uncharacterized protein At5g01610-like	Nicotiana tabacum	LOC107784694	tr|A0A1S3ZAD7|A0A1S3ZAD7_TOBAC uncharacterized protein At5g01610-like OS=Nicotiana tabacum OX=4097 GN=LOC107784694 PE=4 SV=1	AT1G02816.1 | Symbols:no symbol available | no full name available | Chr1:621637-622137 FORWARD LENGTH=166
Nbe.v1.1.chr01g12710.1	HC	Nbe.v1.s00160	44862757	44865469	+	Endoglucanase	Nicotiana tabacum	LOC107807087	tr|A0A1S4BDC6|A0A1S4BDC6_TOBAC Endoglucanase OS=Nicotiana tabacum OX=4097 GN=LOC107807087 PE=3 SV=1	AT4G02290.1 | Symbols:AtGH9B13,GH9B13 | glycosyl hydrolase 9B13 | Chr4:1002654-1005125 REVERSE LENGTH=516
Nbe.v1.1.chr01g12720.1	HC	Nbe.v1.s00160	44888428	44891976	-	Sucrose synthase	Nicotiana sylvestris	LOC104246100	tr|A0A1U7YLM4|A0A1U7YLM4_NICSY Sucrose synthase OS=Nicotiana sylvestris OX=4096 GN=LOC104246100 PE=3 SV=1	AT4G02280.1 | Symbols:SUS3,ATSUS3 | sucrose synthase 3 | Chr4:995166-998719 FORWARD LENGTH=809
Nbe.v1.1.chr01g12740.1	HC	Nbe.v1.s00160	44988817	44993590	-	Pectinesterase	Nicotiana tabacum	LOC107818898	tr|A0A1S4CH11|A0A1S4CH11_TOBAC Pectinesterase OS=Nicotiana tabacum OX=4097 GN=LOC107818898 PE=3 SV=1	AT4G02320.1 | Symbols:no symbol available | no full name available | Chr4:1022725-1026118 REVERSE LENGTH=518
Nbe.v1.1.chr01g12750.1	HC	Nbe.v1.s00160	45194716	45212133	+	GTP diphosphokinase	Nicotiana tabacum	NtRSH1	tr|Q84LE7|Q84LE7_TOBAC GTP diphosphokinase OS=Nicotiana tabacum OX=4097 GN=NtRSH1 PE=2 SV=1	AT4G02260.2 | Symbols:RSH1,ATRSH1,AT-RSH1 | RELA/SPOT homolog 1,RELA-SPOT HOMOLOG 1,RELA/SPOT HOMOLOG 1 | Chr4:985451-991178 FORWARD LENGTH=883
Nbe.v1.1.chr01g12760.1	HC	Nbe.v1.s00160	45213367	45215224	-	glutamic acid-rich protein-like	Nicotiana tabacum	LOC107783231	tr|A0A1S3Z5G8|A0A1S3Z5G8_TOBAC glutamic acid-rich protein-like OS=Nicotiana tabacum OX=4097 GN=LOC107783231 PE=4 SV=1	No_hits
Nbe.v1.1.chr01g12790.1	HC	Nbe.v1.s00160	45307845	45309234	+	pistil-specific extensin-like protein	Nicotiana tabacum	LOC107760087	tr|A0A1S3X0Z8|A0A1S3X0Z8_TOBAC pistil-specific extensin-like protein OS=Nicotiana tabacum OX=4097 GN=LOC107760087 PE=4 SV=1	AT2G47540.1 | Symbols:no symbol available | no full name available | Chr2:19505901-19506504 FORWARD LENGTH=173
Nbe.v1.1.chr01g12800.1	HC	Nbe.v1.s00160	45355658	45355921	-	uncharacterized protein LOC107795017	Nicotiana tabacum	LOC107795017	tr|A0A1S4A904|A0A1S4A904_TOBAC uncharacterized protein LOC107795017 OS=Nicotiana tabacum OX=4097 GN=LOC107795017 PE=4 SV=1	No_hits
Nbe.v1.1.chr01g12840.1	HC	Nbe.v1.s00160	45428127	45428977	+	ethylene-responsive transcription factor ERF073	Nicotiana sylvestris	LOC104224432	tr|A0A1U7W2V3|A0A1U7W2V3_NICSY ethylene-responsive transcription factor ERF073 OS=Nicotiana sylvestris OX=4096 GN=LOC104224432 PE=4 SV=1	AT2G47520.1 | Symbols:ERF71,AtERF71,HRE2 | HYPOXIA RESPONSIVE ERF (ETHYLENE RESPONSE FACTOR) 2,ethylene response factor 71,Arabidopsis thaliana ethylene response factor 71 | Chr2:19502891-19503490 REVERSE LENGTH=171
Nbe.v1.1.chr01g12870.1	HC	Nbe.v1.s00160	45509124	45509579	-	uncharacterized protein LOC107812489	Nicotiana tabacum	LOC107812489	tr|A0A1S4BW51|A0A1S4BW51_TOBAC uncharacterized protein LOC107812489 OS=Nicotiana tabacum OX=4097 GN=LOC107812489 PE=4 SV=1	No_hits
Nbe.v1.1.chr01g12890.1	HC	Nbe.v1.s00160	45539969	45541814	+	Ribosomal protein L19	Nicotiana attenuata	RPL19B_0	tr|A0A1J6ISD7|A0A1J6ISD7_NICAT Ribosomal protein L19 OS=Nicotiana attenuata OX=49451 GN=RPL19B_0 PE=3 SV=1	AT3G16780.1 | Symbols:RPL19B | Ribsomal Protein Like 19B | Chr3:5708982-5710249 FORWARD LENGTH=209
Nbe.v1.1.chr01g12900.1	HC	Nbe.v1.s00160	45604554	45608671	-	ethylene response sensor 1	Nicotiana sylvestris	LOC104241498	tr|A0A1U7XRN3|A0A1U7XRN3_NICSY ethylene response sensor 1 OS=Nicotiana sylvestris OX=4096 GN=LOC104241498 PE=4 SV=1	AT2G40940.1 | Symbols:ERS1,ERS | ETHYLENE RESPONSE SENSOR,ethylene response sensor 1 | Chr2:17084635-17086819 REVERSE LENGTH=613
Nbe.v1.1.chr01g12920.1	HC	Nbe.v1.s00160	45707554	45708237	-	uncharacterized protein LOC104240214	Nicotiana sylvestris	LOC104240214	tr|A0A1U7Y3E3|A0A1U7Y3E3_NICSY uncharacterized protein LOC104240214 OS=Nicotiana sylvestris OX=4096 GN=LOC104240214 PE=4 SV=1	No_hits
Nbe.v1.1.chr01g13000.1	HC	Nbe.v1.s00160	45851306	45853267	+	Potassium channel	Nicotiana tabacum	LOC107761957	tr|A0A1S3X6X5|A0A1S3X6X5_TOBAC Potassium channel OS=Nicotiana tabacum OX=4097 GN=LOC107761957 PE=3 SV=1	AT4G22200.1 | Symbols:AKT2,AKT3,AKT2/3,KT2/3 | potassium transport 2/3 | Chr4:11746666-11750091 REVERSE LENGTH=802
Nbe.v1.1.chr01g13010.1	HC	Nbe.v1.s00160	45867549	45871168	+	probable polygalacturonase	Nicotiana tabacum	LOC107811919	tr|A0A1S4BU36|A0A1S4BU36_TOBAC probable polygalacturonase OS=Nicotiana tabacum OX=4097 GN=LOC107811919 PE=3 SV=1	AT3G16850.1 | Symbols:no symbol available | no full name available | Chr3:5748692-5750981 FORWARD LENGTH=455
Nbe.v1.1.chr01g13070.1	HC	Nbe.v1.s00160	46142322	46142819	+	uncharacterized protein LOC107790416	Nicotiana tabacum	LOC107790416	tr|A0A1S3ZTU0|A0A1S3ZTU0_TOBAC uncharacterized protein LOC107790416 OS=Nicotiana tabacum OX=4097 GN=LOC107790416 PE=4 SV=1	AT2G07760.1 | Symbols:no symbol available | no full name available | Chr2:3584420-3586278 REVERSE LENGTH=530
Nbe.v1.1.chr01g13080.1	HC	Nbe.v1.s00160	46187021	46187359	+	uncharacterized protein LOC107787607	Nicotiana tabacum	LOC107787607	tr|A0A1S3ZJZ1|A0A1S3ZJZ1_TOBAC uncharacterized protein LOC107787607 OS=Nicotiana tabacum OX=4097 GN=LOC107787607 PE=4 SV=1	No_hits
Nbe.v1.1.chr01g13090.1	HC	Nbe.v1.s00160	46201872	46208687	-	kinesin-4 isoform X1	Nicotiana sylvestris	LOC104232773	tr|A0A1U7WWP9|A0A1U7WWP9_NICSY kinesin-4 isoform X1 OS=Nicotiana sylvestris OX=4096 GN=LOC104232773 PE=3 SV=1	AT2G47500.1 | Symbols:no symbol available | no full name available | Chr2:19493247-19497882 FORWARD LENGTH=983
Nbe.v1.1.chr01g13120.1	HC	Nbe.v1.s00160	46394201	46403678	-	Chloroplast nicotinamide adenine dinucleotide transporter 1	Nicotiana tabacum	LOC107783372	tr|W6APY8|W6APY8_TOBAC Chloroplast nicotinamide adenine dinucleotide transporter 1 OS=Nicotiana tabacum OX=4097 GN=LOC107783372 PE=2 SV=1	AT2G47490.1 | Symbols:ATNDT1,NDT1 | ARABIDOPSIS THALIANA NAD+ TRANSPORTER 1,NAD+ transporter 1 | Chr2:19487549-19489311 FORWARD LENGTH=312
Nbe.v1.1.chr01g13130.1	HC	Nbe.v1.s00160	46572796	46573158	+	uncharacterized protein LOC104225604	Nicotiana sylvestris	LOC104225604	tr|A0A1U7WAS9|A0A1U7WAS9_NICSY uncharacterized protein LOC104225604 OS=Nicotiana sylvestris OX=4096 GN=LOC104225604 PE=4 SV=1	No_hits
Nbe.v1.1.chr01g13140.1	HC	Nbe.v1.s00160	46592380	46598893	+	myb-like protein P	Nicotiana sylvestris	LOC104245386	tr|A0A1U7YJ64|A0A1U7YJ64_NICSY myb-like protein P OS=Nicotiana sylvestris OX=4096 GN=LOC104245386 PE=4 SV=1	AT4G16100.1 | Symbols:no symbol available | no full name available | Chr4:9105809-9107986 FORWARD LENGTH=394
Nbe.v1.1.chr01g13150.1	HC	Nbe.v1.s00160	46601291	46604909	-	protein DEHYDRATION-INDUCED 19 homolog 4-like isoform X2	Nicotiana tabacum	LOC107803941	tr|A0A1S4B2Q3|A0A1S4B2Q3_TOBAC protein DEHYDRATION-INDUCED 19 homolog 4-like isoform X2 OS=Nicotiana tabacum OX=4097 GN=LOC107803941 PE=3 SV=1	AT3G05700.1 | Symbols:Dil9-3 | drought-induced protein19 | Chr3:1682432-1684323 REVERSE LENGTH=223
Nbe.v1.1.chr01g13170.1	HC	Nbe.v1.s00160	46666336	46670432	+	t-SNARE coiled-coil homology domain-containing protein	Solanum lycopersicum	101263154	tr|A0A3Q7I7M2|A0A3Q7I7M2_SOLLC t-SNARE coiled-coil homology domain-containing protein OS=Solanum lycopersicum OX=4081 GN=101263154 PE=3 SV=1	AT3G05710.2 | Symbols:ATSYP43,SYP43 | syntaxin of plants 43 | Chr3:1685262-1687229 FORWARD LENGTH=331
Nbe.v1.1.chr01g13180.1	HC	Nbe.v1.s00160	46670985	46672322	-	COBRA-like protein 7	Nicotiana sylvestris	LOC104246472	tr|A0A1U7YMW9|A0A1U7YMW9_NICSY COBRA-like protein 7 OS=Nicotiana sylvestris OX=4096 GN=LOC104246472 PE=3 SV=1	AT4G16120.1 | Symbols:ATSEB1,COBL7,SEB1 | ARABIDOPSIS THALIANA SEC61 BETA 1,SEC61 BETA 1,COBRA-like protein-7 precursor | Chr4:9116591-9119138 REVERSE LENGTH=661
Nbe.v1.1.chr01g13190.1	HC	Nbe.v1.s00160	46685478	46686083	-	COBRA-like protein 7	Nicotiana sylvestris	LOC104246472	tr|A0A1U7YMW9|A0A1U7YMW9_NICSY COBRA-like protein 7 OS=Nicotiana sylvestris OX=4096 GN=LOC104246472 PE=3 SV=1	AT3G16860.1 | Symbols:COBL8 | COBRA-like protein 8 precursor | Chr3:5759643-5762104 REVERSE LENGTH=653
Nbe.v1.1.chr01g13210.1	HC	Nbe.v1.s00160	46743349	46747542	+	cellulose synthase-like protein D5	Nicotiana tabacum	LOC107771119	tr|A0A1S3Y1F1|A0A1S3Y1F1_TOBAC cellulose synthase-like protein D5 OS=Nicotiana tabacum OX=4097 GN=LOC107771119 PE=4 SV=1	AT1G02730.1 | Symbols:ATCSLD5,CSLD5,SOS6 | CELLULOSE SYNTHASE LIKE D5,cellulose synthase-like D5,SALT OVERLY SENSITIVE 6 | Chr1:594697-598473 REVERSE LENGTH=1181
Nbe.v1.1.chr01g13220.1	HC	Nbe.v1.s00160	46770275	46773234	-	DUF1985 domain-containing protein	Nicotiana attenuata	A4A49_41322	tr|A0A1J6JNM8|A0A1J6JNM8_NICAT DUF1985 domain-containing protein OS=Nicotiana attenuata OX=49451 GN=A4A49_41322 PE=4 SV=1	No_hits
Nbe.v1.1.chr01g13230.1	HC	Nbe.v1.s00160	46785661	46787896	-	uncharacterized protein LOC107766231	Nicotiana tabacum	LOC107766231	tr|A0A1S3XKL2|A0A1S3XKL2_TOBAC uncharacterized protein LOC107766231 OS=Nicotiana tabacum OX=4097 GN=LOC107766231 PE=4 SV=1	No_hits
Nbe.v1.1.chr01g13240.1	HC	Nbe.v1.s00160	46798108	46798887	-	Uncharacterized protein (Fragment)	Nicotiana attenuata	A4A49_62517	tr|A0A1J6HXH0|A0A1J6HXH0_NICAT Uncharacterized protein (Fragment) OS=Nicotiana attenuata OX=49451 GN=A4A49_62517 PE=4 SV=1	No_hits
Nbe.v1.1.chr01g13270.1	HC	Nbe.v1.s00160	46834668	46837036	-	PMD domain-containing protein	Nicotiana attenuata	A4A49_07925	tr|A0A314LG10|A0A314LG10_NICAT PMD domain-containing protein OS=Nicotiana attenuata OX=49451 GN=A4A49_07925 PE=4 SV=1	No_hits
Nbe.v1.1.chr01g13280.1	HC	Nbe.v1.s00160	46892565	46893653	-	Hexosyltransferase	Nicotiana tabacum	LOC107771120	tr|A0A1S3Y1C6|A0A1S3Y1C6_TOBAC Hexosyltransferase OS=Nicotiana tabacum OX=4097 GN=LOC107771120 PE=3 SV=1	AT3G62660.1 | Symbols:GATL7 | galacturonosyltransferase-like 7 | Chr3:23173419-23174504 FORWARD LENGTH=361
Nbe.v1.1.chr01g13290.1	HC	Nbe.v1.s00160	46920152	46920454	+	uncharacterized protein LOC104213478 isoform X1	Nicotiana sylvestris	LOC104213478	tr|A0A1U7V4G9|A0A1U7V4G9_NICSY uncharacterized protein LOC104213478 isoform X1 OS=Nicotiana sylvestris OX=4096 GN=LOC104213478 PE=4 SV=1	No_hits
Nbe.v1.1.chr01g13330.1	HC	Nbe.v1.s00160	47093366	47094436	-	Putative plant transposon protein domain-containing protein	Cuscuta campestris	CCAM_LOCUS22758	tr|A0A484LWT5|A0A484LWT5_9ASTE Putative plant transposon protein domain-containing protein OS=Cuscuta campestris OX=132261 GN=CCAM_LOCUS22758 PE=4 SV=1	No_hits
Nbe.v1.1.chr01g13350.1	HC	Nbe.v1.s00160	47169018	47169857	+	Late embryogenesis abundant protein d-34	Nicotiana attenuata	A4A49_22771	tr|A0A314LFX0|A0A314LFX0_NICAT Late embryogenesis abundant protein d-34 OS=Nicotiana attenuata OX=49451 GN=A4A49_22771 PE=4 SV=1	No_hits
Nbe.v1.1.chr01g13360.1	HC	Nbe.v1.s00160	47242991	47243542	-	uncharacterized protein LOC104224096	Nicotiana sylvestris	LOC104224096	tr|A0A1U7WH58|A0A1U7WH58_NICSY uncharacterized protein LOC104224096 OS=Nicotiana sylvestris OX=4096 GN=LOC104224096 PE=4 SV=1	No_hits
Nbe.v1.1.chr01g13380.1	HC	Nbe.v1.s00160	47304902	47305366	-	uncharacterized protein LOC107784240	Nicotiana tabacum	LOC107784240	tr|A0A1S3Z8K8|A0A1S3Z8K8_TOBAC uncharacterized protein LOC107784240 OS=Nicotiana tabacum OX=4097 GN=LOC107784240 PE=4 SV=1	AT2G47485.1 | Symbols:no symbol available | no full name available | Chr2:19486004-19486429 FORWARD LENGTH=141
Nbe.v1.1.chr01g13420.1	HC	Nbe.v1.s00160	47418945	47419856	+	myb-related protein Myb4	Nicotiana sylvestris	LOC104235210	tr|A0A1U7XC45|A0A1U7XC45_NICSY myb-related protein Myb4 OS=Nicotiana sylvestris OX=4096 GN=LOC104235210 PE=4 SV=1	No_hits
Nbe.v1.1.chr01g13460.1	HC	Nbe.v1.s00160	47806708	47814166	+	uncharacterized protein LOC104243812 isoform X2	Nicotiana sylvestris	LOC104243812	tr|A0A1U7YDQ1|A0A1U7YDQ1_NICSY uncharacterized protein LOC104243812 isoform X2 OS=Nicotiana sylvestris OX=4096 GN=LOC104243812 PE=4 SV=1	AT3G62620.8 | Symbols:no symbol available | no full name available | Chr3:23160514-23161606 FORWARD LENGTH=243
Nbe.v1.1.chr01g13470.1	HC	Nbe.v1.s00160	47816270	47820377	-	uncharacterized protein LOC107816982	Nicotiana tabacum	LOC107816982	tr|A0A1S4CAR2|A0A1S4CAR2_TOBAC uncharacterized protein LOC107816982 OS=Nicotiana tabacum OX=4097 GN=LOC107816982 PE=4 SV=1	AT2G25920.1 | Symbols:no symbol available | no full name available | Chr2:11054425-11055916 REVERSE LENGTH=280
Nbe.v1.1.chr01g13480.1	HC	Nbe.v1.s00160	47843121	47844250	+	uncharacterized protein LOC104213478 isoform X1	Nicotiana sylvestris	LOC104213478	tr|A0A1U7V4G9|A0A1U7V4G9_NICSY uncharacterized protein LOC104213478 isoform X1 OS=Nicotiana sylvestris OX=4096 GN=LOC104213478 PE=4 SV=1	No_hits
Nbe.v1.1.chr01g13490.1	HC	Nbe.v1.s00160	48036039	48041425	+	transmembrane protein 205-like	Nicotiana tabacum	LOC107788056	tr|A0A1S3ZLQ6|A0A1S3ZLQ6_TOBAC transmembrane protein 205-like OS=Nicotiana tabacum OX=4097 GN=LOC107788056 PE=4 SV=1	AT3G62580.1 | Symbols:no symbol available | no full name available | Chr3:23146931-23147735 FORWARD LENGTH=213
Nbe.v1.1.chr01g13500.1	HC	Nbe.v1.s00160	48047034	48047709	-	60s ribosomal protein l6-1	Nicotiana attenuata	RPL6A_1	tr|A0A1J6IWH9|A0A1J6IWH9_NICAT 60s ribosomal protein l6-1 OS=Nicotiana attenuata OX=49451 GN=RPL6A_1 PE=3 SV=1	AT1G74050.1 | Symbols:no symbol available | no full name available | Chr1:27847256-27848680 REVERSE LENGTH=233
Nbe.v1.1.chr01g13510.1	HC	Nbe.v1.s00160	48228339	48231435	-	uncharacterized protein LOC107798759 isoform X2	Nicotiana tabacum	LOC107798759	tr|A0A1S4AKQ6|A0A1S4AKQ6_TOBAC uncharacterized protein LOC107798759 isoform X2 OS=Nicotiana tabacum OX=4097 GN=LOC107798759 PE=4 SV=1	AT1G02660.1 | Symbols:no symbol available | no full name available | Chr1:572187-574746 REVERSE LENGTH=713
Nbe.v1.1.chr01g13540.1	HC	Nbe.v1.s00160	48295603	48296028	-	uncharacterized protein LOC107782444	Nicotiana tabacum	LOC107782444	tr|A0A1S3Z304|A0A1S3Z304_TOBAC uncharacterized protein LOC107782444 OS=Nicotiana tabacum OX=4097 GN=LOC107782444 PE=4 SV=1	No_hits
Nbe.v1.1.chr01g13550.1	HC	Nbe.v1.s00160	48409680	48414609	-	dnaJ protein ERDJ3B-like	Nicotiana tabacum	LOC107797062	tr|A0A1S4AFF6|A0A1S4AFF6_TOBAC dnaJ protein ERDJ3B-like OS=Nicotiana tabacum OX=4097 GN=LOC107797062 PE=4 SV=1	AT3G62600.1 | Symbols:ERDJ3B,ATERDJ3B | | Chr3:23151038-23153346 REVERSE LENGTH=346
Nbe.v1.1.chr01g13560.1	HC	Nbe.v1.s00160	48553008	48563134	+	BRCT domain-containing protein	Capsicum baccatum	CQW23_02668	tr|A0A2G2XS31|A0A2G2XS31_CAPBA BRCT domain-containing protein OS=Capsicum baccatum OX=33114 GN=CQW23_02668 PE=4 SV=1	AT4G02110.1 | Symbols:no symbol available | no full name available | Chr4:935191-940191 FORWARD LENGTH=1329
Nbe.v1.1.chr01g13570.1	HC	Nbe.v1.s00160	48563654	48567502	+	BRCT domain-containing protein At4g02110-like	Nicotiana tabacum	LOC107759454	tr|A0A1S3WZC2|A0A1S3WZC2_TOBAC BRCT domain-containing protein At4g02110-like OS=Nicotiana tabacum OX=4097 GN=LOC107759454 PE=4 SV=1	AT4G02110.2 | Symbols:no symbol available | no full name available | Chr4:935890-940191 FORWARD LENGTH=1200
Nbe.v1.1.chr01g13580.1	HC	Nbe.v1.s00160	48602208	48604367	-	uncharacterized protein LOC104219243	Nicotiana sylvestris	LOC104219243	tr|A0A1U7W0M3|A0A1U7W0M3_NICSY uncharacterized protein LOC104219243 OS=Nicotiana sylvestris OX=4096 GN=LOC104219243 PE=4 SV=1	AT4G02100.1 | Symbols:no symbol available | no full name available | Chr4:930228-932049 FORWARD LENGTH=546
Nbe.v1.1.chr01g13620.1	HC	Nbe.v1.s00160	48819844	48830401	-	Putative zinc finger, CCHC-type, Gag-polypeptide of LTR copia-type	Helianthus annuus	HannXRQ_Chr01g0008001	tr|A0A251VM06|A0A251VM06_HELAN Putative zinc finger, CCHC-type, Gag-polypeptide of LTR copia-type OS=Helianthus annuus OX=4232 GN=HannXRQ_Chr01g0008001 PE=4 SV=1	No_hits
Nbe.v1.1.chr01g13630.1	HC	Nbe.v1.s00160	48934186	48943127	-	probable beta-D-xylosidase 2	Nicotiana tabacum	LOC107781973	tr|A0A1S3Z1K5|A0A1S3Z1K5_TOBAC probable beta-D-xylosidase 2 OS=Nicotiana tabacum OX=4097 GN=LOC107781973 PE=4 SV=1	AT1G02640.1 | Symbols:BXL2,ATBXL2 | beta-xylosidase 2,BETA-XYLOSIDASE 2 | Chr1:564293-567580 FORWARD LENGTH=768
Nbe.v1.1.chr01g13650.1	HC	Nbe.v1.s00160	49122841	49125336	+	alpha-dioxygenase 2-like	Nicotiana tabacum	LOC107792582	tr|A0A1S4A0T2|A0A1S4A0T2_TOBAC alpha-dioxygenase 2-like OS=Nicotiana tabacum OX=4097 GN=LOC107792582 PE=4 SV=1	AT1G73680.4 | Symbols:alpha-DOX2,ALPHA DOX2 | alpha-dioxygenase 2,alpha dioxygenase | Chr1:27704221-27706220 REVERSE LENGTH=477
Nbe.v1.1.chr01g13660.1	HC	Nbe.v1.s00160	49193186	49193797	-	Uncharacterized protein	Nicotiana attenuata	A4A49_27509	tr|A0A1J6K2S2|A0A1J6K2S2_NICAT Uncharacterized protein OS=Nicotiana attenuata OX=49451 GN=A4A49_27509 PE=4 SV=1	AT4G02090.1 | Symbols:no symbol available | no full name available | Chr4:923122-923730 FORWARD LENGTH=202
Nbe.v1.1.chr01g13670.1	HC	Nbe.v1.s00160	49195338	49202455	-	GTP-binding protein SAR1B-like	Nicotiana tabacum	NtSAR1	tr|O24138|O24138_TOBAC GTP-binding protein SAR1B-like OS=Nicotiana tabacum OX=4097 GN=NtSAR1 PE=2 SV=1	AT1G56330.1 | Symbols:ATSARA1B,SAR1B,SAR1,ATSAR1B,ATSAR1 | SECRETION-ASSOCIATED RAS 1,ARABIDOPSIS THALIANA SECRETION-ASSOCIATED RAS 1B,secretion-associated RAS 1B | Chr1:21086845-21088478 REVERSE LENGTH=193
Nbe.v1.1.chr01g13680.1	HC	Nbe.v1.s00160	49222380	49223719	+	uncharacterized protein LOC107805047 isoform X2	Nicotiana tabacum	LOC107805047	tr|A0A1S4B6U0|A0A1S4B6U0_TOBAC uncharacterized protein LOC107805047 isoform X2 OS=Nicotiana tabacum OX=4097 GN=LOC107805047 PE=4 SV=1	AT1G02610.3 | Symbols:no symbol available | no full name available | Chr1:553181-555026 REVERSE LENGTH=155
Nbe.v1.1.chr01g13690.1	HC	Nbe.v1.s00160	49225800	49235831	-	DNA mismatch repair protein	Nicotiana attenuata	MSH6_4	tr|A0A1J6KMU2|A0A1J6KMU2_NICAT DNA mismatch repair protein OS=Nicotiana attenuata OX=49451 GN=MSH6_4 PE=3 SV=1	AT4G02070.1 | Symbols:ATMSH6,MSH6-1,MSH6 | MUTS HOMOLOG 6-1,ARABIDOPSIS THALIANA MUTS HOMOLOG 6,MUTS homolog 6 | Chr4:906079-912930 FORWARD LENGTH=1324
Nbe.v1.1.chr01g13720.1	HC	Nbe.v1.s00160	49265610	49282740	-	PH-interacting protein-like	Nicotiana sylvestris	LOC104248428	tr|A0A1U7YLW5|A0A1U7YLW5_NICSY PH-interacting protein-like OS=Nicotiana sylvestris OX=4096 GN=LOC104248428 PE=4 SV=1	AT2G47410.5 | Symbols:no symbol available | no full name available | Chr2:19449133-19456991 FORWARD LENGTH=1530
Nbe.v1.1.chr01g13750.1	HC	Nbe.v1.s00160	49344334	49345533	+	pentatricopeptide repeat-containing protein At4g21705, mitochondrial-like isoform X1	Nicotiana tabacum	LOC107824686	tr|A0A1S4D0K8|A0A1S4D0K8_TOBAC pentatricopeptide repeat-containing protein At4g21705, mitochondrial-like isoform X1 OS=Nicotiana tabacum OX=4097 GN=LOC107824686 PE=4 SV=1	AT4G21705.1 | Symbols:no symbol available | no full name available | Chr4:11533257-11534817 REVERSE LENGTH=492
Nbe.v1.1.chr01g13760.1	HC	Nbe.v1.s00160	49368275	49376197	-	DNA replication licensing factor MCM7	Nicotiana tabacum	LOC107795499	tr|A0A1S4AAH6|A0A1S4AAH6_TOBAC DNA replication licensing factor MCM7 OS=Nicotiana tabacum OX=4097 GN=LOC107795499 PE=3 SV=1	AT4G02060.2 | Symbols:MCM7,PRL | PROLIFERA | Chr4:901484-905297 FORWARD LENGTH=716
Nbe.v1.1.chr01g13770.1	HC	Nbe.v1.s00160	49455545	49472134	-	Vacuolar protein sorting-associated protein 51 homolog	Nicotiana attenuata	A4A49_18473	tr|A0A314KNN7|A0A314KNN7_NICAT Vacuolar protein sorting-associated protein 51 homolog OS=Nicotiana attenuata OX=49451 GN=A4A49_18473 PE=3 SV=1	AT4G02030.1 | Symbols:UNH,VPS51 | UNHINGED,vacuolar protein sorting 51 | Chr4:892262-897175 FORWARD LENGTH=780
Nbe.v1.1.chr01g13800.1	HC	Nbe.v1.s00160	49531831	49532265	+	TBZF	Nicotiana tabacum	tbzF	tr|Q9FXU1|Q9FXU1_TOBAC TBZF OS=Nicotiana tabacum OX=4097 GN=tbzF PE=2 SV=1	AT3G62420.1 | Symbols:ATBZIP53,BZIP53 | basic region/leucine zipper motif 53 | Chr3:23091844-23092284 REVERSE LENGTH=146
Nbe.v1.1.chr01g13840.1	HC	Nbe.v1.s00160	49758572	49765191	+	Ubiquitin carboxyl-terminal hydrolase	Nicotiana tabacum	LOC107830813	tr|A0A1S4DKN0|A0A1S4DKN0_TOBAC Ubiquitin carboxyl-terminal hydrolase OS=Nicotiana tabacum OX=4097 GN=LOC107830813 PE=3 SV=1	AT4G30890.3 | Symbols:UBP24 | ubiquitin-specific protease 24 | Chr4:15036383-15038825 REVERSE LENGTH=551
Nbe.v1.1.chr01g13850.1	HC	Nbe.v1.s00160	49800407	49801627	-	Compass-like h3k4 histone methylase component wdr5a	Nicotiana attenuata	WDR5A_10	tr|A0A1J6JEA4|A0A1J6JEA4_NICAT Compass-like h3k4 histone methylase component wdr5a OS=Nicotiana attenuata OX=49451 GN=WDR5A_10 PE=4 SV=1	AT3G51930.1 | Symbols:no symbol available | no full name available | Chr3:19271672-19272919 FORWARD LENGTH=415
Nbe.v1.1.chr01g13860.1	HC	Nbe.v1.s00160	49809686	49830125	-	DNA topoisomerase 2-binding protein 1 isoform X2	Nicotiana sylvestris	LOC104236575	tr|A0A1U7XD76|A0A1U7XD76_NICSY DNA topoisomerase 2-binding protein 1 isoform X2 OS=Nicotiana sylvestris OX=4096 GN=LOC104236575 PE=4 SV=1	AT1G77320.1 | Symbols:MEI1 | meiosis defective 1 | Chr1:29056740-29062710 FORWARD LENGTH=972
Nbe.v1.1.chr01g13880.1	HC	Nbe.v1.s00160	49899225	49902586	+	protein STRUBBELIG-RECEPTOR FAMILY 6-like	Nicotiana tabacum	LOC107789759	tr|A0A1S3ZS42|A0A1S3ZS42_TOBAC protein STRUBBELIG-RECEPTOR FAMILY 6-like OS=Nicotiana tabacum OX=4097 GN=LOC107789759 PE=4 SV=1	AT5G63940.1 | Symbols:no symbol available | no full name available | Chr5:25588254-25591229 FORWARD LENGTH=705
Nbe.v1.1.chr01g13890.1	HC	Nbe.v1.s00160	49909898	49926959	-	protein CHROMATIN REMODELING 24-like	Nicotiana tabacum	LOC107798209	tr|A0A1S4AJ81|A0A1S4AJ81_TOBAC protein CHROMATIN REMODELING 24-like OS=Nicotiana tabacum OX=4097 GN=LOC107798209 PE=4 SV=1	AT5G63950.1 | Symbols:CHR24 | chromatin remodeling 24 | Chr5:25592160-25598405 REVERSE LENGTH=1090
Nbe.v1.1.chr01g13900.1	HC	Nbe.v1.s00160	49950752	49951511	+	uncharacterized protein LOC107762753	Nicotiana tabacum	LOC107762753	tr|A0A1S3X9N6|A0A1S3X9N6_TOBAC uncharacterized protein LOC107762753 OS=Nicotiana tabacum OX=4097 GN=LOC107762753 PE=4 SV=1	No_hits
Nbe.v1.1.chr01g13920.1	HC	Nbe.v1.s00160	50031678	50038332	-	Tubulin-specific chaperone A	Nicotiana attenuata	TFCA	tr|A0A1J6ITS5|A0A1J6ITS5_NICAT Tubulin-specific chaperone A OS=Nicotiana attenuata OX=49451 GN=TFCA PE=3 SV=1	AT2G30410.3 | Symbols:KIS,TFCA | KIESEL,TUBULIN FOLDING FACTOR A | Chr2:12959812-12960552 FORWARD LENGTH=113
Nbe.v1.1.chr01g13940.1	HC	Nbe.v1.s00160	50175550	50185823	+	RING-type E3 ubiquitin transferase	Nicotiana tabacum	LOC107789211	tr|A0A1S3ZQ37|A0A1S3ZQ37_TOBAC RING-type E3 ubiquitin transferase OS=Nicotiana tabacum OX=4097 GN=LOC107789211 PE=4 SV=1	AT3G62240.1 | Symbols:no symbol available | no full name available | Chr3:23033592-23036653 REVERSE LENGTH=812
Nbe.v1.1.chr01g13970.1	HC	Nbe.v1.s00160	50224913	50226601	+	Reticuline oxidase-like protein	Nicotiana attenuata	A4A49_00769	tr|A0A1J6IV92|A0A1J6IV92_NICAT Reticuline oxidase-like protein OS=Nicotiana attenuata OX=49451 GN=A4A49_00769 PE=3 SV=1	AT5G44400.1 | Symbols:AtBBE26 | | Chr5:17886365-17888071 REVERSE LENGTH=537
Nbe.v1.1.chr01g13980.1	HC	Nbe.v1.s00160	50232312	50238013	+	cell division control protein 48 homolog C-like	Nicotiana tabacum	LOC107830438	tr|A0A1S4DJL4|A0A1S4DJL4_TOBAC cell division control protein 48 homolog C-like OS=Nicotiana tabacum OX=4097 GN=LOC107830438 PE=4 SV=1	AT3G01610.1 | Symbols:emb1354,CDC48C | cell division cycle 48C,embryo defective 1354 | Chr3:231787-235057 FORWARD LENGTH=820
Nbe.v1.1.chr01g14020.1	HC	Nbe.v1.s00160	50335514	50339312	+	tRNA uridine 5-carboxymethylaminomethyl modification enzyme MnmG-like	Nicotiana tabacum	LOC107830437	tr|A0A1S4DJB6|A0A1S4DJB6_TOBAC tRNA uridine 5-carboxymethylaminomethyl modification enzyme MnmG-like OS=Nicotiana tabacum OX=4097 GN=LOC107830437 PE=3 SV=1	AT2G13440.1 | Symbols:no symbol available | no full name available | Chr2:5593270-5598296 REVERSE LENGTH=723
Nbe.v1.1.chr01g14040.1	HC	Nbe.v1.s00160	50351969	50360694	+	tRNA uridine 5-carboxymethylaminomethyl modification enzyme MnmG-like	Nicotiana tabacum	LOC107798211	tr|A0A1S4AJ46|A0A1S4AJ46_TOBAC tRNA uridine 5-carboxymethylaminomethyl modification enzyme MnmG-like OS=Nicotiana tabacum OX=4097 GN=LOC107798211 PE=3 SV=1	AT2G13440.1 | Symbols:no symbol available | no full name available | Chr2:5593270-5598296 REVERSE LENGTH=723
Nbe.v1.1.chr01g14050.1	HC	Nbe.v1.s00160	50367079	50367768	+	zinc finger BED domain-containing protein RICESLEEPER 2-like	Nicotiana tabacum	LOC107822454	tr|A0A1S4CTP8|A0A1S4CTP8_TOBAC zinc finger BED domain-containing protein RICESLEEPER 2-like OS=Nicotiana tabacum OX=4097 GN=LOC107822454 PE=4 SV=1	No_hits
Nbe.v1.1.chr01g14060.1	HC	Nbe.v1.s00160	50431518	50434828	+	Auxin efflux carrier component	Nicotiana attenuata	PIN5_2	tr|A0A1J6J639|A0A1J6J639_NICAT Auxin efflux carrier component OS=Nicotiana attenuata OX=49451 GN=PIN5_2 PE=3 SV=1	AT5G16530.1 | Symbols:PIN5 | PIN-FORMED 5 | Chr5:5400735-5402626 FORWARD LENGTH=351
Nbe.v1.1.chr01g14070.1	HC	Nbe.v1.s00160	50458952	50466068	-	Threonyl-tRNA synthetase	Kingdonia uniflora	GIB67_038455	tr|A0A7J7NPV8|A0A7J7NPV8_9MAGN Threonyl-tRNA synthetase OS=Kingdonia uniflora OX=39325 GN=GIB67_038455 PE=4 SV=1	AT5G26830.1 | Symbols:no symbol available | no full name available | Chr5:9437351-9441568 FORWARD LENGTH=709
Nbe.v1.1.chr01g14080.1	HC	Nbe.v1.s00160	50585529	50594927	-	GBF-interacting protein 1 N-terminal domain-containing protein	Nicotiana attenuata	A4A49_26698	tr|A0A314LFL1|A0A314LFL1_NICAT GBF-interacting protein 1 N-terminal domain-containing protein OS=Nicotiana attenuata OX=49451 GN=A4A49_26698 PE=4 SV=1	AT5G19330.2 | Symbols:ARIA | ARM repeat protein interacting with ABF2 | Chr5:6508300-6512701 REVERSE LENGTH=636
Nbe.v1.1.chr01g14090.1	HC	Nbe.v1.s00160	50605335	50606441	+	protein trichome birefringence-like 41 isoform X2	Nicotiana sylvestris	LOC104220613	tr|A0A1U7VPI7|A0A1U7VPI7_NICSY protein trichome birefringence-like 41 isoform X2 OS=Nicotiana sylvestris OX=4096 GN=LOC104220613 PE=3 SV=1	AT3G14850.1 | Symbols:TBL41 | TRICHOME BIREFRINGENCE-LIKE 41 | Chr3:4996592-4997611 FORWARD LENGTH=253
Nbe.v1.1.chr01g14100.1	HC	Nbe.v1.s00160	50614109	50617046	+	protein trichome birefringence-like 38	Nicotiana tabacum	LOC107828380	tr|A0A1S4DCT6|A0A1S4DCT6_TOBAC protein trichome birefringence-like 38 OS=Nicotiana tabacum OX=4097 GN=LOC107828380 PE=3 SV=1	AT1G29050.1 | Symbols:TBL38 | TRICHOME BIREFRINGENCE-LIKE 38 | Chr1:10136376-10139082 REVERSE LENGTH=380
Nbe.v1.1.chr01g14110.1	HC	Nbe.v1.s00160	50675962	50679344	+	Protein trichome birefringence-like 38	Nicotiana attenuata	TBL38_2	tr|A0A1J6KDB3|A0A1J6KDB3_NICAT Protein trichome birefringence-like 38 OS=Nicotiana attenuata OX=49451 GN=TBL38_2 PE=3 SV=1	AT1G29050.1 | Symbols:TBL38 | TRICHOME BIREFRINGENCE-LIKE 38 | Chr1:10136376-10139082 REVERSE LENGTH=380
Nbe.v1.1.chr01g14130.1	HC	Nbe.v1.s00160	50775764	50776612	+	Uncharacterized protein	Solanum tuberosum	-	tr|M1DLY9|M1DLY9_SOLTU Uncharacterized protein OS=Solanum tuberosum OX=4113 PE=4 SV=1	No_hits
Nbe.v1.1.chr01g14140.1	HC	Nbe.v1.s00160	50776748	50777703	-	#	#	#	#	No_hits
Nbe.v1.1.chr01g14150.1	HC	Nbe.v1.s00160	50948174	50950519	-	uncharacterized protein LOC107818407	Nicotiana tabacum	LOC107818407	tr|A0A1S4CFE0|A0A1S4CFE0_TOBAC uncharacterized protein LOC107818407 OS=Nicotiana tabacum OX=4097 GN=LOC107818407 PE=4 SV=1	AT2G38800.1 | Symbols:no symbol available | no full name available | Chr2:16216999-16218837 FORWARD LENGTH=612
Nbe.v1.1.chr01g14160.1	HC	Nbe.v1.s00160	50966799	50973665	-	uncharacterized protein LOC107818405	Nicotiana tabacum	LOC107818405	tr|A0A1S4CFJ9|A0A1S4CFJ9_TOBAC uncharacterized protein LOC107818405 OS=Nicotiana tabacum OX=4097 GN=LOC107818405 PE=4 SV=1	AT2G38780.1 | Symbols:no symbol available | no full name available | Chr2:16210864-16214110 FORWARD LENGTH=465
Nbe.v1.1.chr01g14170.1	HC	Nbe.v1.s00160	51176799	51193360	+	intron-binding protein aquarius isoform X1	Nicotiana sylvestris	LOC104213116	tr|A0A1U7UXT2|A0A1U7UXT2_NICSY intron-binding protein aquarius isoform X1 OS=Nicotiana sylvestris OX=4096 GN=LOC104213116 PE=3 SV=1	AT2G38770.1 | Symbols:EMB2765 | EMBRYO DEFECTIVE 2765 | Chr2:16203185-16210253 REVERSE LENGTH=1509
Nbe.v1.1.chr01g14180.1	HC	Nbe.v1.s00160	51195330	51198608	+	U-box domain-containing protein 44-like	Nicotiana sylvestris	LOC104213114	tr|A0A1U7V795|A0A1U7V795_NICSY U-box domain-containing protein 44-like OS=Nicotiana sylvestris OX=4096 GN=LOC104213114 PE=4 SV=1	AT1G20780.3 | Symbols:PUB44,ATPUB44,SAUL1 | PLANT U-BOX 44,ARABIDOPSIS THALIANA PLANT U-BOX 44,senescence-associated E3 ubiquitin ligase 1 | Chr1:7217812-7220609 FORWARD LENGTH=801
Nbe.v1.1.chr01g14190.1	HC	Nbe.v1.s00160	51199635	51200291	-	Putative b3 domain-containing protein	Nicotiana attenuata	A4A49_54738	tr|A0A1J6IQH8|A0A1J6IQH8_NICAT Putative b3 domain-containing protein OS=Nicotiana attenuata OX=49451 GN=A4A49_54738 PE=4 SV=1	AT4G03170.1 | Symbols:no symbol available | no full name available | Chr4:1400832-1401584 FORWARD LENGTH=250
Nbe.v1.1.chr01g14200.1	HC	Nbe.v1.s00160	51228078	51233822	+	Csc1-like protein	Nicotiana attenuata	A4A49_19997	tr|A0A1J6IT66|A0A1J6IT66_NICAT Csc1-like protein OS=Nicotiana attenuata OX=49451 GN=A4A49_19997 PE=3 SV=1	AT3G54510.5 | Symbols:no symbol available | no full name available | Chr3:20180689-20182679 FORWARD LENGTH=489
Nbe.v1.1.chr01g14210.1	HC	Nbe.v1.s00160	51236824	51237267	-	40S ribosomal protein S16-like	Nicotiana tabacum	LOC107762148	tr|A0A1S3X7H4|A0A1S3X7H4_TOBAC 40S ribosomal protein S16-like OS=Nicotiana tabacum OX=4097 GN=LOC107762148 PE=3 SV=1	AT2G09990.1 | Symbols:no symbol available | no full name available | Chr2:3781442-3781882 FORWARD LENGTH=146
Nbe.v1.1.chr01g14220.1	HC	Nbe.v1.s00160	51330536	51330868	-	trans-resveratrol di-O-methyltransferase-like	Nicotiana tabacum	LOC107808924	tr|A0A1S4BJD4|A0A1S4BJD4_TOBAC trans-resveratrol di-O-methyltransferase-like OS=Nicotiana tabacum OX=4097 GN=LOC107808924 PE=3 SV=1	AT4G35150.1 | Symbols:no symbol available | no full name available | Chr4:16726948-16728531 REVERSE LENGTH=325
Nbe.v1.1.chr01g14230.1	HC	Nbe.v1.s00160	51348101	51353081	-	uncharacterized protein LOC104226863	Nicotiana sylvestris	LOC104226863	tr|A0A1U7WB88|A0A1U7WB88_NICSY uncharacterized protein LOC104226863 OS=Nicotiana sylvestris OX=4096 GN=LOC104226863 PE=4 SV=1	AT3G53440.2 | Symbols:no symbol available | no full name available | Chr3:19810936-19812474 FORWARD LENGTH=512
Nbe.v1.1.chr01g14240.1	HC	Nbe.v1.s00160	51408220	51427090	-	Protein lnk2	Nicotiana attenuata	LNK2	tr|A0A1J6IU31|A0A1J6IU31_NICAT Protein lnk2 OS=Nicotiana attenuata OX=49451 GN=LNK2 PE=4 SV=1	AT3G54500.1 | Symbols:LNK2 | night light-inducible and clock-regulated 2 | Chr3:20175792-20178737 REVERSE LENGTH=648
Nbe.v1.1.chr01g14250.1	HC	Nbe.v1.s00160	51429068	51443086	+	uncharacterized protein C9orf78-like	Nicotiana tabacum	LOC107810621	tr|A0A1S4BPV9|A0A1S4BPV9_TOBAC uncharacterized protein C9orf78-like OS=Nicotiana tabacum OX=4097 GN=LOC107810621 PE=3 SV=1	AT1G02330.1 | Symbols:CSU2 | COP1 SUPPRESSOR 2 | Chr1:462202-463521 REVERSE LENGTH=279
Nbe.v1.1.chr01g14260.1	HC	Nbe.v1.s00160	51492177	51523812	+	uncharacterized protein LOC107810619	Nicotiana tabacum	LOC107810619	tr|A0A1S4BQ16|A0A1S4BQ16_TOBAC uncharacterized protein LOC107810619 OS=Nicotiana tabacum OX=4097 GN=LOC107810619 PE=4 SV=1	AT3G62010.1 | Symbols:no symbol available | no full name available | Chr3:22964945-22971149 FORWARD LENGTH=1254
Nbe.v1.1.chr01g14270.1	HC	Nbe.v1.s00160	51525457	51527082	+	uncharacterized protein LOC107810622	Nicotiana tabacum	LOC107810622	tr|A0A1S4BPW4|A0A1S4BPW4_TOBAC uncharacterized protein LOC107810622 OS=Nicotiana tabacum OX=4097 GN=LOC107810622 PE=3 SV=1	AT4G01650.3 | Symbols:no symbol available | no full name available | Chr4:704845-705866 REVERSE LENGTH=224
Nbe.v1.1.chr01g14280.1	HC	Nbe.v1.s00160	51542316	51546944	+	Uncharacterized protein	Nicotiana attenuata	A4A49_17082	tr|A0A1J6J1J8|A0A1J6J1J8_NICAT Uncharacterized protein OS=Nicotiana attenuata OX=49451 GN=A4A49_17082 PE=4 SV=1	AT3G62040.1 | Symbols:no symbol available | no full name available | Chr3:22975328-22976208 REVERSE LENGTH=212
Nbe.v1.1.chr01g14300.1	HC	Nbe.v1.s00160	51577728	51578135	-	LOW QUALITY PROTEIN: late blight resistance protein R1-A-like	Nicotiana sylvestris	LOC104235729	tr|A0A1U7XLN6|A0A1U7XLN6_NICSY LOW QUALITY PROTEIN: late blight resistance protein R1-A-like OS=Nicotiana sylvestris OX=4096 GN=LOC104235729 PE=4 SV=1	No_hits
Nbe.v1.1.chr01g14310.1	HC	Nbe.v1.s00160	51587654	51596040	+	Protein transport protein SEC23	Nicotiana tabacum	LOC107795208	tr|A0A1S4A9M4|A0A1S4A9M4_TOBAC Protein transport protein SEC23 OS=Nicotiana tabacum OX=4097 GN=LOC107795208 PE=3 SV=1	AT4G01810.3 | Symbols:no symbol available | no full name available | Chr4:776734-779802 REVERSE LENGTH=880
Nbe.v1.1.chr01g14350.1	HC	Nbe.v1.s00160	51632585	51650693	+	Protein translocase subunit SecA	Nicotiana attenuata	SECA1	tr|A0A1J6JAB4|A0A1J6JAB4_NICAT Protein translocase subunit SecA OS=Nicotiana attenuata OX=49451 GN=SECA1 PE=3 SV=1	AT4G01800.3 | Symbols:SECA1,AGY1,AtcpSecA | Arabidopsis thaliana chloroplast SecA,Albino or Glassy Yellow 1 | Chr4:770926-776134 REVERSE LENGTH=1023
Nbe.v1.1.chr01g14360.1	HC	Nbe.v1.s00160	51651073	51654372	-	uncharacterized protein LOC107780875 isoform X3	Nicotiana tabacum	LOC107780875	tr|A0A1S3YXP9|A0A1S3YXP9_TOBAC uncharacterized protein LOC107780875 isoform X3 OS=Nicotiana tabacum OX=4097 GN=LOC107780875 PE=4 SV=1	AT4G01790.1 | Symbols:no symbol available | no full name available | Chr4:769868-770728 FORWARD LENGTH=167
Nbe.v1.1.chr01g14370.1	HC	Nbe.v1.s00160	51661179	51664587	-	S-acyltransferase	Nicotiana attenuata	PAT18	tr|A0A1J6IRE1|A0A1J6IRE1_NICAT S-acyltransferase OS=Nicotiana attenuata OX=49451 GN=PAT18 PE=3 SV=1	AT4G01730.1 | Symbols:no symbol available | no full name available | Chr4:749574-752034 FORWARD LENGTH=508
Nbe.v1.1.chr01g14380.1	HC	Nbe.v1.s00160	51678180	51687527	-	Protoporphyrinogen oxidase	Nicotiana attenuata	PPXI	tr|A0A1J6ISG0|A0A1J6ISG0_NICAT Protoporphyrinogen oxidase OS=Nicotiana attenuata OX=49451 GN=PPXI PE=3 SV=1	AT4G01690.1 | Symbols:PPO1,PPOX,HEMG1 | | Chr4:729929-732309 FORWARD LENGTH=537
Nbe.v1.1.chr01g14390.1	HC	Nbe.v1.s00160	51764715	51772225	+	uncharacterized protein LOC104233346 isoform X1	Nicotiana sylvestris	LOC104233346	tr|A0A1U7XDK9|A0A1U7XDK9_NICSY uncharacterized protein LOC104233346 isoform X1 OS=Nicotiana sylvestris OX=4096 GN=LOC104233346 PE=4 SV=1	AT2G46980.2 | Symbols:AtASY3,ASY3 | Arabidopsis thaliana ASYNAPTIC 3,ASYNAPTIC 3 | Chr2:19299868-19303429 REVERSE LENGTH=793
Nbe.v1.1.chr01g14400.1	HC	Nbe.v1.s00160	51781967	51787808	-	Charged multivesicular body protein 7	Nicotiana attenuata	A4A49_22653	tr|A0A1J6JFG3|A0A1J6JFG3_NICAT Charged multivesicular body protein 7 OS=Nicotiana attenuata OX=49451 GN=A4A49_22653 PE=4 SV=1	AT3G62080.1 | Symbols:no symbol available | no full name available | Chr3:22986383-22988517 FORWARD LENGTH=423
Nbe.v1.1.chr01g14410.1	HC	Nbe.v1.s00160	51898885	51899211	+	uncharacterized protein LOC107759971	Nicotiana tabacum	LOC107759971	tr|A0A1S3X0X8|A0A1S3X0X8_TOBAC uncharacterized protein LOC107759971 OS=Nicotiana tabacum OX=4097 GN=LOC107759971 PE=4 SV=1	No_hits
Nbe.v1.1.chr01g14430.1	HC	Nbe.v1.s00160	51929513	51942709	+	DNA mismatch repair protein PMS1-like isoform X1	Nicotiana tabacum	LOC107787641	tr|A0A1S3ZKE5|A0A1S3ZKE5_TOBAC DNA mismatch repair protein PMS1-like isoform X1 OS=Nicotiana tabacum OX=4097 GN=LOC107787641 PE=3 SV=1	AT4G02460.1 | Symbols:AtPMS1,PMS1 | POSTMEIOTIC SEGREGATION 1 | Chr4:1076306-1080510 REVERSE LENGTH=923
Nbe.v1.1.chr01g14450.1	HC	Nbe.v1.s00160	51973848	51974701	-	Cytochrome c oxidase subunit 5C	Nicotiana tabacum	LOC107805558	tr|A0A1S4B848|A0A1S4B848_TOBAC Cytochrome c oxidase subunit 5C OS=Nicotiana tabacum OX=4097 GN=LOC107805558 PE=3 SV=1	AT3G62400.1 | Symbols:no symbol available | no full name available | Chr3:23090295-23090489 FORWARD LENGTH=64
Nbe.v1.1.chr01g14460.1	HC	Nbe.v1.s00160	51994331	51996958	+	protein trichome birefringence-like 6	Nicotiana sylvestris	LOC104232087	tr|A0A1U7WY09|A0A1U7WY09_NICSY protein trichome birefringence-like 6 OS=Nicotiana sylvestris OX=4096 GN=LOC104232087 PE=3 SV=1	AT3G62390.1 | Symbols:TBL6 | TRICHOME BIREFRINGENCE-LIKE 6 | Chr3:23087275-23089142 REVERSE LENGTH=475
Nbe.v1.1.chr01g14470.1	HC	Nbe.v1.s00160	51998029	52021125	-	histone-lysine N-methyltransferase EZA1-like isoform X1	Nicotiana tabacum	LOC107801572	tr|A0A1S4AUP9|A0A1S4AUP9_TOBAC histone-lysine N-methyltransferase EZA1-like isoform X1 OS=Nicotiana tabacum OX=4097 GN=LOC107801572 PE=4 SV=1	AT4G02020.1 | Symbols:SWN,SDG10,EZA1 | SWINGER,SET DOMAIN-CONTAINING PROTEIN 10 | Chr4:886693-891743 FORWARD LENGTH=856
Nbe.v1.1.chr01g14490.1	HC	Nbe.v1.s00160	52039186	52039446	+	thebaine 6-O-demethylase-like	Nicotiana sylvestris	LOC104244795	tr|A0A1U7Y387|A0A1U7Y387_NICSY thebaine 6-O-demethylase-like OS=Nicotiana sylvestris OX=4096 GN=LOC104244795 PE=4 SV=1	No_hits
Nbe.v1.1.chr01g14510.1	HC	Nbe.v1.s00160	52092569	52094227	-	DELLA protein RGL1-like	Nicotiana tabacum	LOC107812537	tr|A0A1S4BWE8|A0A1S4BWE8_TOBAC DELLA protein RGL1-like OS=Nicotiana tabacum OX=4097 GN=LOC107812537 PE=3 SV=1	AT3G03450.1 | Symbols:RGL2 | RGA-like 2 | Chr3:819636-821279 REVERSE LENGTH=547
Nbe.v1.1.chr01g14520.1	HC	Nbe.v1.s00160	52095666	52096481	-	scarecrow-like protein 18	Nicotiana tabacum	LOC107815625	tr|A0A1S4C6M5|A0A1S4C6M5_TOBAC scarecrow-like protein 18 OS=Nicotiana tabacum OX=4097 GN=LOC107815625 PE=3 SV=1	AT1G66350.1 | Symbols:RGL1,RGL | RGA-like 1 | Chr1:24748327-24749862 FORWARD LENGTH=511
Nbe.v1.1.chr01g14530.1	HC	Nbe.v1.s00160	52096754	52097155	-	scarecrow-like protein 18	Nicotiana tabacum	LOC107815625	tr|A0A1S4C6M5|A0A1S4C6M5_TOBAC scarecrow-like protein 18 OS=Nicotiana tabacum OX=4097 GN=LOC107815625 PE=3 SV=1	No_hits
Nbe.v1.1.chr01g14560.1	HC	Nbe.v1.s00160	52230151	52231125	+	probable WRKY transcription factor 65 isoform X1	Nicotiana tabacum	LOC107806855	tr|A0A1S4BCR7|A0A1S4BCR7_TOBAC probable WRKY transcription factor 65 isoform X1 OS=Nicotiana tabacum OX=4097 GN=LOC107806855 PE=4 SV=1	AT2G34830.1 | Symbols:AtWRKY35,MEE24,WRKY35 | maternal effect embryo arrest 24,WRKY DNA-binding protein 35,WRKY DNA-BINDING PROTEIN 35 | Chr2:14693839-14696378 REVERSE LENGTH=427
Nbe.v1.1.chr01g14570.1	HC	Nbe.v1.s00160	52233895	52236372	-	uncharacterized protein LOC107806867	Nicotiana tabacum	LOC107806867	tr|A0A1S4BCN2|A0A1S4BCN2_TOBAC uncharacterized protein LOC107806867 OS=Nicotiana tabacum OX=4097 GN=LOC107806867 PE=4 SV=1	AT2G47350.1 | Symbols:no symbol available | no full name available | Chr2:19434588-19437045 FORWARD LENGTH=486
Nbe.v1.1.chr01g14580.1	HC	Nbe.v1.s00160	52305922	52312364	-	Receptor-like serinethreonine-protein kinase ale2	Nicotiana attenuata	ALE2_2	tr|A0A1J6IT50|A0A1J6IT50_NICAT Receptor-like serinethreonine-protein kinase ale2 OS=Nicotiana attenuata OX=49451 GN=ALE2_2 PE=4 SV=1	AT4G02010.1 | Symbols:no symbol available | no full name available | Chr4:881457-885222 FORWARD LENGTH=725
Nbe.v1.1.chr01g14590.1	HC	Nbe.v1.s00160	52522123	52527239	+	Dead-box atp-dependent rna helicase 24	Nicotiana attenuata	RH24_0	tr|A0A1J6J6L7|A0A1J6J6L7_NICAT Dead-box atp-dependent rna helicase 24 OS=Nicotiana attenuata OX=49451 GN=RH24_0 PE=3 SV=1	AT2G47330.1 | Symbols:no symbol available | no full name available | Chr2:19429083-19431617 REVERSE LENGTH=760
Nbe.v1.1.chr01g14600.1	HC	Nbe.v1.s00160	52530032	52540811	+	Pentatricopeptide repeat-containing protein, mitochondrial	Nicotiana attenuata	A4A49_09611	tr|A0A1J6JN24|A0A1J6JN24_NICAT Pentatricopeptide repeat-containing protein, mitochondrial OS=Nicotiana attenuata OX=49451 GN=A4A49_09611 PE=4 SV=1	AT1G02370.1 | Symbols:no symbol available | no full name available | Chr1:474516-476383 FORWARD LENGTH=537
Nbe.v1.1.chr01g14610.1	HC	Nbe.v1.s00160	52541698	52545676	+	pentatricopeptide repeat-containing protein At1g02370, mitochondrial-like	Nicotiana tabacum	LOC107791421	tr|A0A1S3ZX47|A0A1S3ZX47_TOBAC pentatricopeptide repeat-containing protein At1g02370, mitochondrial-like OS=Nicotiana tabacum OX=4097 GN=LOC107791421 PE=4 SV=1	AT1G02370.1 | Symbols:no symbol available | no full name available | Chr1:474516-476383 FORWARD LENGTH=537
Nbe.v1.1.chr01g14630.1	HC	Nbe.v1.s00160	52613448	52613738	+	putative ubiquitin-conjugating enzyme E2 38	Nicotiana tabacum	LOC107768200	tr|A0A1S3XSD8|A0A1S3XSD8_TOBAC putative ubiquitin-conjugating enzyme E2 38 OS=Nicotiana tabacum OX=4097 GN=LOC107768200 PE=4 SV=1	No_hits
Nbe.v1.1.chr01g14670.1	HC	Nbe.v1.s00160	52808653	52808940	-	probable WRKY transcription factor 68 isoform X2	Nicotiana tabacum	LOC107786405	tr|A0A1S3ZG82|A0A1S3ZG82_TOBAC probable WRKY transcription factor 68 isoform X2 OS=Nicotiana tabacum OX=4097 GN=LOC107786405 PE=4 SV=1	No_hits
Nbe.v1.1.chr01g14680.1	HC	Nbe.v1.s00160	52814733	52816800	-	probable WRKY transcription factor 68 isoform X2	Nicotiana tabacum	LOC107786405	tr|A0A1S3ZG82|A0A1S3ZG82_TOBAC probable WRKY transcription factor 68 isoform X2 OS=Nicotiana tabacum OX=4097 GN=LOC107786405 PE=4 SV=1	AT2G47260.1 | Symbols:ATWRKY23,WRKY23 | WRKY DNA-BINDING PROTEIN 23,WRKY DNA-binding protein 23 | Chr2:19405045-19406446 REVERSE LENGTH=337
Nbe.v1.1.chr01g14690.1	HC	Nbe.v1.s00160	52869285	52869512	-	GTPase LSG1-2-like	Nicotiana tabacum	LOC107812208	tr|A0A1S4BV39|A0A1S4BV39_TOBAC GTPase LSG1-2-like OS=Nicotiana tabacum OX=4097 GN=LOC107812208 PE=4 SV=1	AT2G27200.1 | Symbols:LSG1-1 | yeast Lsg1 orthologue 1 | Chr2:11625449-11627959 FORWARD LENGTH=537
Nbe.v1.1.chr01g14720.1	HC	Nbe.v1.s00160	53071539	53072589	+	Uncharacterized protein	Capsicum chinense	BC332_01619	tr|A0A2G3DEW0|A0A2G3DEW0_CAPCH Uncharacterized protein OS=Capsicum chinense OX=80379 GN=BC332_01619 PE=4 SV=1	No_hits
Nbe.v1.1.chr01g14730.1	HC	Nbe.v1.s00160	53085837	53090535	+	RNA helicase	Nicotiana tabacum	LOC107780950	tr|A0A1S3YYZ2|A0A1S3YYZ2_TOBAC RNA helicase OS=Nicotiana tabacum OX=4097 GN=LOC107780950 PE=4 SV=1	AT3G62310.1 | Symbols:no symbol available | no full name available | Chr3:23057516-23060561 REVERSE LENGTH=726
Nbe.v1.1.chr01g14740.1	HC	Nbe.v1.s00160	53092228	53097481	-	Long-chain-fatty-acid--CoA ligase	Nicotiana tabacum	LOC107780949	tr|A0A1S3YXJ6|A0A1S3YXJ6_TOBAC Long-chain-fatty-acid--CoA ligase OS=Nicotiana tabacum OX=4097 GN=LOC107780949 PE=3 SV=1	AT2G47240.3 | Symbols:LACS1,CER8 | LONG-CHAIN ACYL-COA SYNTHASE 1,ECERIFERUM 8 | Chr2:19393835-19397616 FORWARD LENGTH=660
Nbe.v1.1.chr01g14760.1	HC	Nbe.v1.s00160	53268528	53275154	-	uncharacterized protein LOC107780367 isoform X2	Nicotiana tabacum	LOC107780367	tr|A0A1S3YVN2|A0A1S3YVN2_TOBAC uncharacterized protein LOC107780367 isoform X2 OS=Nicotiana tabacum OX=4097 GN=LOC107780367 PE=4 SV=1	AT1G26540.1 | Symbols:no symbol available | no full name available | Chr1:9167783-9170795 REVERSE LENGTH=695
Nbe.v1.1.chr01g14810.1	HC	Nbe.v1.s00160	53435393	53435677	-	Protein far1-related sequence 5 (Fragment)	Nicotiana attenuata	FRS5_10	tr|A0A1J6J607|A0A1J6J607_NICAT Protein far1-related sequence 5 (Fragment) OS=Nicotiana attenuata OX=49451 GN=FRS5_10 PE=4 SV=1	No_hits
Nbe.v1.1.chr01g14820.1	HC	Nbe.v1.s00160	53439308	53439562	-	rust resistance kinase Lr10-like	Nicotiana tabacum	LOC107767941	tr|A0A1S3XRN2|A0A1S3XRN2_TOBAC rust resistance kinase Lr10-like OS=Nicotiana tabacum OX=4097 GN=LOC107767941 PE=4 SV=1	AT1G70250.1 | Symbols:no symbol available | no full name available | Chr1:26452975-26456088 FORWARD LENGTH=799
Nbe.v1.1.chr01g14840.1	HC	Nbe.v1.s00160	53455598	53459455	+	nifU-like protein 1, chloroplastic	Nicotiana tabacum	LOC107803163	tr|A0A1S4B0H5|A0A1S4B0H5_TOBAC nifU-like protein 1, chloroplastic OS=Nicotiana tabacum OX=4097 GN=LOC107803163 PE=3 SV=1	AT4G01940.1 | Symbols:NFU1,AtCNFU1 | NFU domain protein 1 | Chr4:842265-843388 REVERSE LENGTH=231
Nbe.v1.1.chr01g14850.1	HC	Nbe.v1.s00160	53460795	53466644	-	DNA methyltransferase 1-associated protein 1	Nicotiana sylvestris	LOC104245118	tr|A0A1U7Y4E2|A0A1U7Y4E2_NICSY DNA methyltransferase 1-associated protein 1 OS=Nicotiana sylvestris OX=4096 GN=LOC104245118 PE=4 SV=1	AT2G47210.3 | Symbols:ATSWC4 | | Chr2:19379039-19382204 FORWARD LENGTH=441
Nbe.v1.1.chr01g14870.1	HC	Nbe.v1.s00160	53566258	53571036	+	NAC domain-containing protein 67-like	Nicotiana sylvestris	LOC104224511	tr|A0A1U7WB83|A0A1U7WB83_NICSY NAC domain-containing protein 67-like OS=Nicotiana sylvestris OX=4096 GN=LOC104224511 PE=4 SV=1	AT1G65910.1 | Symbols:NAC028,anac028 | NAC domain containing protein 28 | Chr1:24520933-24524108 REVERSE LENGTH=631
Nbe.v1.1.chr01g14910.1	HC	Nbe.v1.s00160	53785928	53791526	+	polygalacturonase At1g48100-like	Nicotiana sylvestris	LOC104227024	tr|A0A1U7WJL5|A0A1U7WJL5_NICSY polygalacturonase At1g48100-like OS=Nicotiana sylvestris OX=4096 GN=LOC104227024 PE=3 SV=1	AT1G02460.1 | Symbols:no symbol available | no full name available | Chr1:504897-507099 REVERSE LENGTH=491
Nbe.v1.1.chr01g14920.1	HC	Nbe.v1.s00160	53817147	53818097	+	Uncharacterized protein	Nicotiana attenuata	A4A49_03893	tr|A0A1J6JBV0|A0A1J6JBV0_NICAT Uncharacterized protein OS=Nicotiana attenuata OX=49451 GN=A4A49_03893 PE=4 SV=1	No_hits
Nbe.v1.1.chr01g14940.1	HC	Nbe.v1.s00160	53853766	53857168	+	protein-serine/threonine phosphatase	Nicotiana tabacum	LOC107777796	tr|A0A1S3YMC1|A0A1S3YMC1_TOBAC protein-serine/threonine phosphatase OS=Nicotiana tabacum OX=4097 GN=LOC107777796 PE=3 SV=1	AT3G62260.2 | Symbols:no symbol available | no full name available | Chr3:23038516-23040391 REVERSE LENGTH=384
Nbe.v1.1.chr01g14950.1	HC	Nbe.v1.s00160	53858028	53860633	-	uncharacterized protein LOC104217660	Nicotiana sylvestris	LOC104217660	tr|A0A1U7VV35|A0A1U7VV35_NICSY uncharacterized protein LOC104217660 OS=Nicotiana sylvestris OX=4096 GN=LOC104217660 PE=3 SV=1	AT1G02475.1 | Symbols:no symbol available | no full name available | Chr1:514110-515331 REVERSE LENGTH=219
Nbe.v1.1.chr01g14980.1	HC	Nbe.v1.s00160	53913070	53913540	-	ubiquitin-40S ribosomal protein S27a	Nicotiana sylvestris	LOC104213532	tr|A0A1U7VG87|A0A1U7VG87_NICSY ubiquitin-40S ribosomal protein S27a OS=Nicotiana sylvestris OX=4096 GN=LOC104213532 PE=3 SV=1	AT2G47110.2 | Symbols:UBI6,UBQ6 | UBIQUITIN EXTENSION PROTEIN 6,ubiquitin 6 | Chr2:19344701-19345174 FORWARD LENGTH=157
Nbe.v1.1.chr01g14990.1	HC	Nbe.v1.s00160	53921108	53921593	+	uncharacterized protein LOC104213478 isoform X1	Nicotiana sylvestris	LOC104213478	tr|A0A1U7V4G9|A0A1U7V4G9_NICSY uncharacterized protein LOC104213478 isoform X1 OS=Nicotiana sylvestris OX=4096 GN=LOC104213478 PE=4 SV=1	No_hits
Nbe.v1.1.chr01g15010.1	HC	Nbe.v1.s00160	53933452	53937842	+	tRNA:m(4)X modification enzyme TRM13	Nicotiana tabacum	LOC107824039	tr|A0A1S4CYK2|A0A1S4CYK2_TOBAC tRNA:m(4)X modification enzyme TRM13 OS=Nicotiana tabacum OX=4097 GN=LOC107824039 PE=3 SV=1	AT4G01880.1 | Symbols:no symbol available | no full name available | Chr4:810810-812882 REVERSE LENGTH=453
Nbe.v1.1.chr01g15040.1	HC	Nbe.v1.s00160	54013810	54014649	-	Tetraketide alpha-pyrone reductase 2	Nicotiana attenuata	TKPR2	tr|A0A1J6KK11|A0A1J6KK11_NICAT Tetraketide alpha-pyrone reductase 2 OS=Nicotiana attenuata OX=49451 GN=TKPR2 PE=4 SV=1	AT1G68540.1 | Symbols:TKPR2,CCRL6 | tetraketide alpha-pyrone reductase 2,cinnamoyl coA reductase-like 6 | Chr1:25720066-25721282 FORWARD LENGTH=321
Nbe.v1.1.chr01g15060.1	HC	Nbe.v1.s00160	54021126	54027068	-	squamosa promoter-binding-like protein 1	Nicotiana tabacum	LOC107763047	tr|A0A1S3XAJ5|A0A1S3XAJ5_TOBAC squamosa promoter-binding-like protein 1 OS=Nicotiana tabacum OX=4097 GN=LOC107763047 PE=4 SV=1	AT2G47070.1 | Symbols:SPL1 | squamosa promoter binding protein-like 1 | Chr2:19337144-19340552 FORWARD LENGTH=881
Nbe.v1.1.chr01g15080.1	HC	Nbe.v1.s00160	54072963	54073289	+	uncharacterized protein LOC104241417	Nicotiana sylvestris	LOC104241417	tr|A0A1U7XYF1|A0A1U7XYF1_NICSY uncharacterized protein LOC104241417 OS=Nicotiana sylvestris OX=4096 GN=LOC104241417 PE=4 SV=1	No_hits
Nbe.v1.1.chr01g15110.1	HC	Nbe.v1.s00160	54093567	54094287	-	ATP-dependent DNA helicase	Nicotiana attenuata	A4A49_31514	tr|A0A1J6KT21|A0A1J6KT21_NICAT ATP-dependent DNA helicase OS=Nicotiana attenuata OX=49451 GN=A4A49_31514 PE=3 SV=1	No_hits
Nbe.v1.1.chr01g15120.1	HC	Nbe.v1.s00160	54097791	54099565	+	Cation-transporting P-type ATPase C-terminal domain-containing protein	Aegilops tauschii subsp. strangulata	-	tr|A0A453IQR4|A0A453IQR4_AEGTS Cation-transporting P-type ATPase C-terminal domain-containing protein OS=Aegilops tauschii subsp. strangulata OX=200361 PE=4 SV=1	AT4G37640.1 | Symbols:ACA2 | calcium ATPase 2 | Chr4:17683225-17686808 REVERSE LENGTH=1014
Nbe.v1.1.chr01g15130.1	HC	Nbe.v1.s00160	54111431	54115265	-	Uncharacterized protein	Nicotiana attenuata	A4A49_32827	tr|A0A1J6IYT0|A0A1J6IYT0_NICAT Uncharacterized protein OS=Nicotiana attenuata OX=49451 GN=A4A49_32827 PE=4 SV=1	AT1G17030.1 | Symbols:no symbol available | no full name available | Chr1:5822487-5824424 FORWARD LENGTH=502
Nbe.v1.1.chr01g15140.1	HC	Nbe.v1.s00160	54115459	54116015	-	uncharacterized protein LOC107763521 isoform X2	Nicotiana tabacum	LOC107763521	tr|A0A1S3XC34|A0A1S3XC34_TOBAC uncharacterized protein LOC107763521 isoform X2 OS=Nicotiana tabacum OX=4097 GN=LOC107763521 PE=4 SV=1	AT2G47010.3 | Symbols:no symbol available | no full name available | Chr2:19317505-19319054 FORWARD LENGTH=456
Nbe.v1.1.chr01g15150.1	HC	Nbe.v1.s00160	54131039	54133381	-	uncharacterized protein LOC107770572	Nicotiana tabacum	LOC107770572	tr|A0A1S3XZL5|A0A1S3XZL5_TOBAC uncharacterized protein LOC107770572 OS=Nicotiana tabacum OX=4097 GN=LOC107770572 PE=4 SV=1	No_hits
Nbe.v1.1.chr01g15160.1	HC	Nbe.v1.s00160	54143285	54150658	-	protein FAM192A-like isoform X2	Nicotiana tabacum	LOC107815243	tr|A0A1S4C5B3|A0A1S4C5B3_TOBAC protein FAM192A-like isoform X2 OS=Nicotiana tabacum OX=4097 GN=LOC107815243 PE=4 SV=1	AT3G62140.1 | Symbols:no symbol available | no full name available | Chr3:23007277-23008626 FORWARD LENGTH=214
Nbe.v1.1.chr01g15170.1	HC	Nbe.v1.s00160	54161166	54162524	-	L-cysteine desulfhydrase-like	Nicotiana tabacum	LOC107827141	tr|A0A1S4D8B6|A0A1S4D8B6_TOBAC L-cysteine desulfhydrase-like OS=Nicotiana tabacum OX=4097 GN=LOC107827141 PE=4 SV=1	AT3G62130.2 | Symbols:AtLCD,LCD | L-cysteine desulfhydrase | Chr3:23004994-23006358 FORWARD LENGTH=454
Nbe.v1.1.chr01g15180.1	HC	Nbe.v1.s00160	54181226	54181543	-	No_hits	#	#	No_hits	No_hits
Nbe.v1.1.chr01g15200.1	HC	Nbe.v1.s00160	54295032	54303229	+	protein ABC transporter 1, mitochondrial	Nicotiana tabacum	LOC107783374	tr|A0A1S3Z651|A0A1S3Z651_TOBAC protein ABC transporter 1, mitochondrial OS=Nicotiana tabacum OX=4097 GN=LOC107783374 PE=3 SV=1	AT4G01660.1 | Symbols:ATATH10,ATABC1,ABC1 | ABC transporter 1 | Chr4:708652-711095 FORWARD LENGTH=623
Nbe.v1.1.chr01g15220.1	HC	Nbe.v1.s00160	54350980	54362986	-	probable glutamyl endopeptidase, chloroplastic isoform X1	Nicotiana sylvestris	LOC104224688	tr|A0A1U7W3Q2|A0A1U7W3Q2_NICSY probable glutamyl endopeptidase, chloroplastic isoform X1 OS=Nicotiana sylvestris OX=4096 GN=LOC104224688 PE=4 SV=1	AT2G47390.1 | Symbols:no symbol available | no full name available | Chr2:19442278-19446253 REVERSE LENGTH=961
Nbe.v1.1.chr01g15230.1	HC	Nbe.v1.s00160	54370894	54371412	-	uncharacterized protein LOC107805557	Nicotiana tabacum	LOC107805557	tr|A0A1S4B8A4|A0A1S4B8A4_TOBAC uncharacterized protein LOC107805557 OS=Nicotiana tabacum OX=4097 GN=LOC107805557 PE=4 SV=1	AT1G56423.2 | Symbols:no symbol available | no full name available | Chr1:21129075-21130558 FORWARD LENGTH=252
Nbe.v1.1.chr01g15240.1	HC	Nbe.v1.s00160	54389138	54389530	+	calvin cycle protein CP12-2, chloroplastic-like	Nicotiana tabacum	LOC107805556	tr|A0A1S4B8C3|A0A1S4B8C3_TOBAC calvin cycle protein CP12-2, chloroplastic-like OS=Nicotiana tabacum OX=4097 GN=LOC107805556 PE=4 SV=1	AT3G62410.1 | Symbols:CP12,CP12-2 | CP12 DOMAIN-CONTAINING PROTEIN 1,CP12 domain-containing protein 2 | Chr3:23091006-23091401 FORWARD LENGTH=131
Nbe.v1.1.chr01g15260.1	HC	Nbe.v1.s00160	54434889	54446073	+	glycosyltransferase-like KOBITO 1	Nicotiana tabacum	LOC107820074	tr|A0A1S4CKQ0|A0A1S4CKQ0_TOBAC glycosyltransferase-like KOBITO 1 OS=Nicotiana tabacum OX=4097 GN=LOC107820074 PE=4 SV=1	AT3G08550.1 | Symbols:ABI8,ELD1,KOB1 | KOBITO,ABA INSENSITIVE 8,ELONGATION DEFECTIVE 1 | Chr3:2596513-2599515 FORWARD LENGTH=533
Nbe.v1.1.chr01g15290.1	HC	Nbe.v1.s00160	54540341	54541515	+	uncharacterized protein LOC107770066	Nicotiana tabacum	LOC107770066	tr|A0A1S3XXZ3|A0A1S3XXZ3_TOBAC uncharacterized protein LOC107770066 OS=Nicotiana tabacum OX=4097 GN=LOC107770066 PE=4 SV=1	No_hits
Nbe.v1.1.chr01g15300.1	HC	Nbe.v1.s00160	54542200	54545328	-	pentatricopeptide repeat-containing protein At4g20740	Nicotiana sylvestris	LOC104236599	tr|A0A1U7XGS3|A0A1U7XGS3_NICSY pentatricopeptide repeat-containing protein At4g20740 OS=Nicotiana sylvestris OX=4096 GN=LOC104236599 PE=4 SV=1	AT4G20740.1 | Symbols:EMB3131 | EMBRYO DEFECTIVE 3131 | Chr4:11126151-11128334 FORWARD LENGTH=727
Nbe.v1.1.chr01g15310.1	HC	Nbe.v1.s00160	54546408	54549255	-	uncharacterized protein LOC104236597	Nicotiana sylvestris	LOC104236597	tr|A0A1U7XPJ4|A0A1U7XPJ4_NICSY uncharacterized protein LOC104236597 OS=Nicotiana sylvestris OX=4096 GN=LOC104236597 PE=4 SV=1	AT5G03990.1 | Symbols:no symbol available | no full name available | Chr5:1075957-1077358 FORWARD LENGTH=302
Nbe.v1.1.chr01g15320.1	HC	Nbe.v1.s00160	54564824	54566185	-	geranylgeranyl diphosphate reductase	Nicotiana attenuata	CHLP_1	tr|A0A1J6J5Q3|A0A1J6J5Q3_NICAT geranylgeranyl diphosphate reductase OS=Nicotiana attenuata OX=49451 GN=CHLP_1 PE=3 SV=1	AT1G74470.1 | Symbols:no symbol available | no full name available | Chr1:27991248-27992845 FORWARD LENGTH=467
Nbe.v1.1.chr01g15330.1	HC	Nbe.v1.s00160	54570233	54572284	-	protein IQ-DOMAIN 14-like	Nicotiana tabacum	LOC107769988	tr|A0A1S3XXR6|A0A1S3XXR6_TOBAC protein IQ-DOMAIN 14-like OS=Nicotiana tabacum OX=4097 GN=LOC107769988 PE=3 SV=1	AT5G13460.1 | Symbols:IQD11 | IQ-domain 11 | Chr5:4316323-4318247 FORWARD LENGTH=443
Nbe.v1.1.chr01g15340.1	HC	Nbe.v1.s00160	54683098	54683457	-	Uncharacterized protein	Nicotiana attenuata	A4A49_34048	tr|A0A1J6IXL6|A0A1J6IXL6_NICAT Uncharacterized protein OS=Nicotiana attenuata OX=49451 GN=A4A49_34048 PE=4 SV=1	No_hits
Nbe.v1.1.chr01g15350.1	HC	Nbe.v1.s00160	54684331	54691906	-	F-box protein FBW2-like	Nicotiana tabacum	LOC107799070	tr|A0A1S4ALY5|A0A1S4ALY5_TOBAC F-box protein FBW2-like OS=Nicotiana tabacum OX=4097 GN=LOC107799070 PE=4 SV=1	AT4G08980.5 | Symbols:FBW2 | F-BOX WITH WD-40 2 | Chr4:5758993-5760108 FORWARD LENGTH=317
Nbe.v1.1.chr01g15380.1	HC	Nbe.v1.s00160	54748295	54748830	-	Uncharacterized protein	Nicotiana attenuata	A4A49_16419	tr|A0A314KKU0|A0A314KKU0_NICAT Uncharacterized protein OS=Nicotiana attenuata OX=49451 GN=A4A49_16419 PE=4 SV=1	No_hits
Nbe.v1.1.chr01g15430.1	HC	Nbe.v1.s00160	55099946	55102166	+	cytokinin dehydrogenase	Nicotiana sylvestris	LOC104232618	tr|A0A1U7XCI6|A0A1U7XCI6_NICSY cytokinin dehydrogenase OS=Nicotiana sylvestris OX=4096 GN=LOC104232618 PE=3 SV=1	AT3G63440.1 | Symbols:ATCKX7,ATCKX6,CKX6 | cytokinin oxidase/dehydrogenase 6,CYTOKININ OXIDASE 6 | Chr3:23424291-23426265 FORWARD LENGTH=533
Nbe.v1.1.chr01g15440.1	HC	Nbe.v1.s00160	55108749	55109560	-	Translation elongation factor EF1B beta/delta subunit guanine nucleotide exchange domain-containing protein	Aegilops tauschii subsp. strangulata	-	tr|A0A453ASZ0|A0A453ASZ0_AEGTS Translation elongation factor EF1B beta/delta subunit guanine nucleotide exchange domain-containing protein OS=Aegilops tauschii subsp. strangulata OX=200361 PE=3 SV=1	AT5G12110.1 | Symbols:no symbol available | no full name available | Chr5:3914483-3915732 FORWARD LENGTH=228
Nbe.v1.1.chr01g15450.1	HC	Nbe.v1.s00160	55157574	55169837	+	Glycerol-3-phosphate dehydrogenase [NAD(+)]	Nicotiana tabacum	LOC107787268	tr|A0A1S3ZIT4|A0A1S3ZIT4_TOBAC Glycerol-3-phosphate dehydrogenase [NAD(+)] OS=Nicotiana tabacum OX=4097 GN=LOC107787268 PE=3 SV=1	AT3G07690.2 | Symbols:no symbol available | no full name available | Chr3:2457232-2459378 FORWARD LENGTH=456
Nbe.v1.1.chr01g15470.1	HC	Nbe.v1.s00160	55193083	55196808	+	uncharacterized protein LOC107787269	Nicotiana tabacum	LOC107787269	tr|A0A1S3ZIK3|A0A1S3ZIK3_TOBAC uncharacterized protein LOC107787269 OS=Nicotiana tabacum OX=4097 GN=LOC107787269 PE=4 SV=1	AT5G13470.1 | Symbols:no symbol available | no full name available | Chr5:4318562-4319720 FORWARD LENGTH=159
Nbe.v1.1.chr01g15480.1	HC	Nbe.v1.s00160	55198577	55199071	+	CST complex subunit STN1-like	Nicotiana tabacum	LOC107787267	tr|A0A1S3ZJ03|A0A1S3ZJ03_TOBAC CST complex subunit STN1-like OS=Nicotiana tabacum OX=4097 GN=LOC107787267 PE=4 SV=1	AT1G07130.1 | Symbols:ATSTN1,STN1 | | Chr1:2187928-2188410 FORWARD LENGTH=160
Nbe.v1.1.chr01g15490.1	HC	Nbe.v1.s00160	55201888	55204074	-	uncharacterized protein LOC107787266	Nicotiana tabacum	LOC107787266	tr|A0A1S3ZJ32|A0A1S3ZJ32_TOBAC uncharacterized protein LOC107787266 OS=Nicotiana tabacum OX=4097 GN=LOC107787266 PE=4 SV=1	No_hits
Nbe.v1.1.chr01g15510.1	HC	Nbe.v1.s00160	55352101	55352832	-	sulfate transporter 1.3-like	Nicotiana sylvestris	LOC104246071	tr|A0A1U7Y7M6|A0A1U7Y7M6_NICSY sulfate transporter 1.3-like OS=Nicotiana sylvestris OX=4096 GN=LOC104246071 PE=3 SV=1	AT4G08620.1 | Symbols:SULTR1;1 | sulphate transporter 1;1 | Chr4:5500480-5505982 FORWARD LENGTH=649
Nbe.v1.1.chr01g15520.1	HC	Nbe.v1.s00160	55352913	55353522	-	sulfate transporter 1.3-like	Nicotiana sylvestris	LOC104246071	tr|A0A1U7Y7M6|A0A1U7Y7M6_NICSY sulfate transporter 1.3-like OS=Nicotiana sylvestris OX=4096 GN=LOC104246071 PE=3 SV=1	AT1G22150.2 | Symbols:SULTR1;3 | sulfate transporter 1;3 | Chr1:7818361-7820975 FORWARD LENGTH=593
Nbe.v1.1.chr01g15530.1	HC	Nbe.v1.s00160	55374330	55374698	-	No_hits	#	#	No_hits	No_hits
Nbe.v1.1.chr01g15540.1	HC	Nbe.v1.s00160	55413462	55416658	-	Zinc finger ccch domain-containing protein 53	Nicotiana attenuata	A4A49_34347	tr|A0A1J6K0P2|A0A1J6K0P2_NICAT Zinc finger ccch domain-containing protein 53 OS=Nicotiana attenuata OX=49451 GN=A4A49_34347 PE=4 SV=1	AT5G12440.9 | Symbols:no symbol available | no full name available | Chr5:4035891-4038604 REVERSE LENGTH=650
Nbe.v1.1.chr01g15560.1	HC	Nbe.v1.s00160	55503017	55504120	+	uncharacterized protein LOC104218184 isoform X1	Nicotiana sylvestris	LOC104218184	tr|A0A1U7VFS6|A0A1U7VFS6_NICSY uncharacterized protein LOC104218184 isoform X1 OS=Nicotiana sylvestris OX=4096 GN=LOC104218184 PE=4 SV=1	No_hits
Nbe.v1.1.chr01g15570.1	HC	Nbe.v1.s00160	55615051	55618251	+	pheophytinase, chloroplastic-like	Nicotiana sylvestris	LOC104241929	tr|A0A1U7Y8N6|A0A1U7Y8N6_NICSY pheophytinase, chloroplastic-like OS=Nicotiana sylvestris OX=4096 GN=LOC104241929 PE=4 SV=1	AT5G13800.2 | Symbols:CRN1,PPH | pheophytinase,Co-regulated with NYE1 | Chr5:4452063-4454141 REVERSE LENGTH=484
Nbe.v1.1.chr01g15580.1	HC	Nbe.v1.s00160	55619275	55629747	-	CCT-theta	Nicotiana tabacum	LOC107789350	tr|A0A1S3ZQJ0|A0A1S3ZQJ0_TOBAC CCT-theta OS=Nicotiana tabacum OX=4097 GN=LOC107789350 PE=3 SV=1	AT3G03960.1 | Symbols:no symbol available | no full name available | Chr3:1024432-1027604 FORWARD LENGTH=549
Nbe.v1.1.chr01g15610.1	HC	Nbe.v1.s00160	55704148	55704788	+	Putative disease resistance protein rga3	Nicotiana attenuata	RGA3_7	tr|A0A1J6KG47|A0A1J6KG47_NICAT Putative disease resistance protein rga3 OS=Nicotiana attenuata OX=49451 GN=RGA3_7 PE=4 SV=1	AT3G50950.2 | Symbols:ZAR1 | HOPZ-ACTIVATED RESISTANCE 1 | Chr3:18936127-18938685 FORWARD LENGTH=852
Nbe.v1.1.chr01g15620.1	HC	Nbe.v1.s00160	55704818	55705630	+	putative disease resistance protein RGA3	Nicotiana tabacum	LOC107814234	tr|A0A1S4C220|A0A1S4C220_TOBAC putative disease resistance protein RGA3 OS=Nicotiana tabacum OX=4097 GN=LOC107814234 PE=4 SV=1	AT3G14470.2 | Symbols:no symbol available | no full name available | Chr3:4857940-4861104 FORWARD LENGTH=1054
Nbe.v1.1.chr01g15630.1	HC	Nbe.v1.s00160	55705841	55707077	+	Putative disease resistance protein rga3	Nicotiana attenuata	RGA3_7	tr|A0A1J6KG47|A0A1J6KG47_NICAT Putative disease resistance protein rga3 OS=Nicotiana attenuata OX=49451 GN=RGA3_7 PE=4 SV=1	AT3G14470.2 | Symbols:no symbol available | no full name available | Chr3:4857940-4861104 FORWARD LENGTH=1054
Nbe.v1.1.chr01g15640.1	HC	Nbe.v1.s00160	55713831	55714163	+	putative disease resistance protein RGA3	Nicotiana tabacum	LOC107824180	tr|A0A1S4CZJ2|A0A1S4CZJ2_TOBAC putative disease resistance protein RGA3 OS=Nicotiana tabacum OX=4097 GN=LOC107824180 PE=4 SV=1	No_hits
Nbe.v1.1.chr01g15650.1	HC	Nbe.v1.s00160	55734174	55735562	-	serine/threonine-protein kinase-like protein At3g51990	Nicotiana tabacum	LOC107800026	tr|A0A1S4APZ6|A0A1S4APZ6_TOBAC serine/threonine-protein kinase-like protein At3g51990 OS=Nicotiana tabacum OX=4097 GN=LOC107800026 PE=3 SV=1	AT3G51990.1 | Symbols:no symbol available | no full name available | Chr3:19287989-19289077 FORWARD LENGTH=362
Nbe.v1.1.chr01g15680.1	HC	Nbe.v1.s00160	55853838	55867575	-	protein transport protein Sec31A-like	Nicotiana sylvestris	LOC104238247	tr|A0A1U7XFL9|A0A1U7XFL9_NICSY protein transport protein Sec31A-like OS=Nicotiana sylvestris OX=4096 GN=LOC104238247 PE=3 SV=1	AT3G63460.1 | Symbols:SEC31B | | Chr3:23431009-23437241 REVERSE LENGTH=1104
Nbe.v1.1.chr01g15710.1	HC	Nbe.v1.s00160	55880725	55884749	-	Uncharacterized protein	Nicotiana attenuata	A4A49_16541	tr|A0A314KM40|A0A314KM40_NICAT Uncharacterized protein OS=Nicotiana attenuata OX=49451 GN=A4A49_16541 PE=4 SV=1	No_hits
Nbe.v1.1.chr01g15720.1	HC	Nbe.v1.s00160	55914864	55915529	-	DUF1618 domain-containing protein	Nicotiana attenuata	A4A49_06743	tr|A0A1J6IGI1|A0A1J6IGI1_NICAT DUF1618 domain-containing protein OS=Nicotiana attenuata OX=49451 GN=A4A49_06743 PE=4 SV=1	No_hits
Nbe.v1.1.chr01g15730.1	HC	Nbe.v1.s00160	55915545	55916326	-	Uncharacterized protein	Nicotiana attenuata	A4A49_16541	tr|A0A314KM40|A0A314KM40_NICAT Uncharacterized protein OS=Nicotiana attenuata OX=49451 GN=A4A49_16541 PE=4 SV=1	No_hits
Nbe.v1.1.chr01g15740.1	HC	Nbe.v1.s00160	55926138	55926539	+	uncharacterized protein LOC107791155	Nicotiana tabacum	LOC107791155	tr|A0A1S3ZWF0|A0A1S3ZWF0_TOBAC uncharacterized protein LOC107791155 OS=Nicotiana tabacum OX=4097 GN=LOC107791155 PE=4 SV=1	No_hits
Nbe.v1.1.chr01g15760.1	HC	Nbe.v1.s00160	56062129	56063073	-	metallothiol transferase FosB-like	Nicotiana tabacum	LOC107760200	tr|A0A1S3X1A2|A0A1S3X1A2_TOBAC metallothiol transferase FosB-like OS=Nicotiana tabacum OX=4097 GN=LOC107760200 PE=4 SV=1	AT2G28420.1 | Symbols:GLYI8 | glyoxylase I 8 | Chr2:12157946-12158500 FORWARD LENGTH=184
Nbe.v1.1.chr01g15780.1	HC	Nbe.v1.s00160	56185497	56195190	+	methyltransferase-like protein 13	Nicotiana tabacum	LOC107814617	tr|A0A1S4C2Z2|A0A1S4C2Z2_TOBAC methyltransferase-like protein 13 OS=Nicotiana tabacum OX=4097 GN=LOC107814617 PE=4 SV=1	AT3G60910.1 | Symbols:no symbol available | no full name available | Chr3:22501727-22503182 FORWARD LENGTH=252
Nbe.v1.1.chr01g15810.1	HC	Nbe.v1.s00160	56442656	56447444	+	Agamous-like MADS-box protein AGL15	Capsicum baccatum	CQW23_02083	tr|A0A2G2XQH5|A0A2G2XQH5_CAPBA Agamous-like MADS-box protein AGL15 OS=Capsicum baccatum OX=33114 GN=CQW23_02083 PE=4 SV=1	AT5G13790.1 | Symbols:AGL15 | AGAMOUS-like 15 | Chr5:4449128-4450802 REVERSE LENGTH=268
Nbe.v1.1.chr01g15820.1	HC	Nbe.v1.s00160	56448296	56449222	-	protein BPS1, chloroplastic-like	Nicotiana tabacum	LOC107810003	tr|A0A1S4BMW0|A0A1S4BMW0_TOBAC protein BPS1, chloroplastic-like OS=Nicotiana tabacum OX=4097 GN=LOC107810003 PE=4 SV=1	AT1G01550.2 | Symbols:BPS1 | BYPASS 1 | Chr1:200526-201575 FORWARD LENGTH=349
Nbe.v1.1.chr01g15840.1	HC	Nbe.v1.s00160	56574610	56578984	+	Carboxypeptidase	Nicotiana tabacum	LOC107762483	tr|A0A1S3X8J3|A0A1S3X8J3_TOBAC Carboxypeptidase OS=Nicotiana tabacum OX=4097 GN=LOC107762483 PE=3 SV=1	AT3G63470.1 | Symbols:scpl40 | serine carboxypeptidase-like 40 | Chr3:23438561-23440862 FORWARD LENGTH=502
Nbe.v1.1.chr01g15870.1	HC	Nbe.v1.s00160	56606391	56607820	-	uncharacterized protein LOC107789761	Nicotiana tabacum	LOC107789761	tr|A0A1S3ZRG3|A0A1S3ZRG3_TOBAC uncharacterized protein LOC107789761 OS=Nicotiana tabacum OX=4097 GN=LOC107789761 PE=4 SV=1	No_hits
Nbe.v1.1.chr01g15880.1	HC	Nbe.v1.s00160	56643740	56651461	+	F-box/WD-40 repeat-containing protein At3g52030-like isoform X1	Nicotiana tabacum	LOC107772079	tr|A0A1S3Y4G0|A0A1S3Y4G0_TOBAC F-box/WD-40 repeat-containing protein At3g52030-like isoform X1 OS=Nicotiana tabacum OX=4097 GN=LOC107772079 PE=4 SV=1	AT3G52030.2 | Symbols:no symbol available | no full name available | Chr3:19301872-19304227 FORWARD LENGTH=433
Nbe.v1.1.chr01g15890.1	HC	Nbe.v1.s00160	56654922	56655338	+	#	#	#	#	No_hits
Nbe.v1.1.chr01g15900.1	HC	Nbe.v1.s00160	56660611	56665098	+	N-alpha-acetyltransferase mak3	Nicotiana attenuata	MAK3_1	tr|A0A314L7U2|A0A314L7U2_NICAT N-alpha-acetyltransferase mak3 OS=Nicotiana attenuata OX=49451 GN=MAK3_1 PE=3 SV=1	AT5G13780.1 | Symbols:NAA10 | NAA10 | Chr5:4447610-4448603 REVERSE LENGTH=192
Nbe.v1.1.chr01g15910.1	HC	Nbe.v1.s00160	56695615	56699636	-	Choline transporter-like protein	Nicotiana attenuata	A4A49_14041	tr|A0A314L9B8|A0A314L9B8_NICAT Choline transporter-like protein OS=Nicotiana attenuata OX=49451 GN=A4A49_14041 PE=3 SV=1	AT5G13760.1 | Symbols:no symbol available | no full name available | Chr5:4442102-4444565 FORWARD LENGTH=569
Nbe.v1.1.chr01g15920.1	HC	Nbe.v1.s00160	56724751	56728255	-	uncharacterized protein LOC107783959	Nicotiana tabacum	LOC107817854	tr|A0A1S4CDD8|A0A1S4CDD8_TOBAC uncharacterized protein LOC107783959 OS=Nicotiana tabacum OX=4097 GN=LOC107817854 PE=4 SV=1	AT3G52040.1 | Symbols:no symbol available | no full name available | Chr3:19304368-19304802 REVERSE LENGTH=90
Nbe.v1.1.chr01g15930.1	HC	Nbe.v1.s00160	56889425	56906786	+	glutamine--fructose-6-phosphate transaminase (isomerizing)	Nicotiana attenuata	A4A49_35034	tr|A0A1J6JUI1|A0A1J6JUI1_NICAT glutamine--fructose-6-phosphate transaminase (isomerizing) OS=Nicotiana attenuata OX=49451 GN=A4A49_35034 PE=4 SV=1	AT3G24090.1 | Symbols:GFAT | L-glutamine D-fructose-6-phosphate amidotransferase | Chr3:8697838-8700971 REVERSE LENGTH=677
Nbe.v1.1.chr01g15940.1	HC	Nbe.v1.s00160	56916483	56917128	+	Subtilisin-like protease sbt1.9 (Fragment)	Nicotiana attenuata	SBT1.9_2	tr|A0A1J6KDK1|A0A1J6KDK1_NICAT Subtilisin-like protease sbt1.9 (Fragment) OS=Nicotiana attenuata OX=49451 GN=SBT1.9_2 PE=3 SV=1	AT5G67090.1 | Symbols:SBT1.9 | Subtilisin-like protease 1.9 | Chr5:26774111-26776321 REVERSE LENGTH=736
Nbe.v1.1.chr01g15950.1	HC	Nbe.v1.s00160	56917185	56918696	+	subtilisin-like protease	Nicotiana sylvestris	LOC104222392	tr|A0A1U7WCH9|A0A1U7WCH9_NICSY subtilisin-like protease OS=Nicotiana sylvestris OX=4096 GN=LOC104222392 PE=3 SV=1	AT4G34980.1 | Symbols:SLP2 | subtilisin-like serine protease 2 | Chr4:16656929-16659223 REVERSE LENGTH=764
Nbe.v1.1.chr01g15970.1	HC	Nbe.v1.s00160	56938568	56939559	+	subtilisin-like protease SBT1.9	Nicotiana tabacum	LOC107780755	tr|A0A1S3YYA2|A0A1S3YYA2_TOBAC subtilisin-like protease SBT1.9 OS=Nicotiana tabacum OX=4097 GN=LOC107780755 PE=3 SV=1	AT5G67090.1 | Symbols:SBT1.9 | Subtilisin-like protease 1.9 | Chr5:26774111-26776321 REVERSE LENGTH=736
Nbe.v1.1.chr01g15980.1	HC	Nbe.v1.s00160	56948623	56949422	+	subtilisin-like protease SBT1.5	Nicotiana tabacum	LOC107780632	tr|A0A1S3YXV5|A0A1S3YXV5_TOBAC subtilisin-like protease SBT1.5 OS=Nicotiana tabacum OX=4097 GN=LOC107780632 PE=3 SV=1	AT4G34980.1 | Symbols:SLP2 | subtilisin-like serine protease 2 | Chr4:16656929-16659223 REVERSE LENGTH=764
Nbe.v1.1.chr01g15990.1	HC	Nbe.v1.s00160	56951528	56953828	-	subtilisin-like protease	Nicotiana sylvestris	LOC104243905	tr|A0A1U7Y691|A0A1U7Y691_NICSY subtilisin-like protease OS=Nicotiana sylvestris OX=4096 GN=LOC104243905 PE=3 SV=1	AT5G67090.1 | Symbols:SBT1.9 | Subtilisin-like protease 1.9 | Chr5:26774111-26776321 REVERSE LENGTH=736
Nbe.v1.1.chr01g16040.1	HC	Nbe.v1.s00160	57027307	57027733	+	Subtilase	Nicotiana tabacum	SBT1.3B	tr|D2CNC5|D2CNC5_TOBAC Subtilase OS=Nicotiana tabacum OX=4097 GN=SBT1.3B PE=3 SV=1	AT1G01900.1 | Symbols:ATSBT1.1,SBTI1.1 | | Chr1:310332-313011 FORWARD LENGTH=774
Nbe.v1.1.chr01g16050.1	HC	Nbe.v1.s00160	57039131	57039970	+	subtilisin-like protease	Nicotiana sylvestris	LOC104235855	tr|A0A1U7XM14|A0A1U7XM14_NICSY subtilisin-like protease OS=Nicotiana sylvestris OX=4096 GN=LOC104235855 PE=3 SV=1	AT3G14240.1 | Symbols:no symbol available | no full name available | Chr3:4741637-4743964 REVERSE LENGTH=775
Nbe.v1.1.chr01g16090.1	HC	Nbe.v1.s00160	57134714	57134947	-	No_hits	#	#	No_hits	No_hits
Nbe.v1.1.chr01g16100.1	HC	Nbe.v1.s00160	57147232	57149160	-	uncharacterized protein LOC107804638 isoform X2	Nicotiana tabacum	LOC107804638	tr|A0A1S4B5A7|A0A1S4B5A7_TOBAC uncharacterized protein LOC107804638 isoform X2 OS=Nicotiana tabacum OX=4097 GN=LOC107804638 PE=4 SV=1	No_hits
Nbe.v1.1.chr01g16110.1	HC	Nbe.v1.s00160	57192917	57199748	+	protein RETICULATA-RELATED 4, chloroplastic-like	Nicotiana tabacum	LOC107824461	tr|A0A1S4CZW6|A0A1S4CZW6_TOBAC protein RETICULATA-RELATED 4, chloroplastic-like OS=Nicotiana tabacum OX=4097 GN=LOC107824461 PE=3 SV=1	AT5G12470.1 | Symbols:RER4 | RETICULATA-RELATED 4 | Chr5:4044950-4047290 REVERSE LENGTH=386
Nbe.v1.1.chr01g16120.1	HC	Nbe.v1.s00160	57200079	57200600	-	Subtilisin-like protease sbt1.9	Nicotiana attenuata	SBT1.9_13	tr|A0A1J6JKJ9|A0A1J6JKJ9_NICAT Subtilisin-like protease sbt1.9 OS=Nicotiana attenuata OX=49451 GN=SBT1.9_13 PE=3 SV=1	AT2G05920.1 | Symbols:SBT1.8 | subtilase 1.8 | Chr2:2269831-2272207 REVERSE LENGTH=754
Nbe.v1.1.chr01g16130.1	HC	Nbe.v1.s00160	57200660	57201849	-	Subtilase	Solanum tuberosum	-	tr|M1A987|M1A987_SOLTU Subtilase OS=Solanum tuberosum OX=4113 PE=3 SV=1	AT5G67090.1 | Symbols:SBT1.9 | Subtilisin-like protease 1.9 | Chr5:26774111-26776321 REVERSE LENGTH=736
Nbe.v1.1.chr01g16160.1	HC	Nbe.v1.s00160	57270214	57271290	-	Subtilisin-like protease sbt1.9	Nicotiana attenuata	SBT1.9_13	tr|A0A1J6JKJ9|A0A1J6JKJ9_NICAT Subtilisin-like protease sbt1.9 OS=Nicotiana attenuata OX=49451 GN=SBT1.9_13 PE=3 SV=1	AT5G67360.1 | Symbols:ARA12,SBT1.7 | Subtilisin-like Serine protease 1.7 | Chr5:26872192-26874465 REVERSE LENGTH=757
Nbe.v1.1.chr01g16170.1	HC	Nbe.v1.s00160	57271342	57271728	-	Subtilase	Solanum tuberosum	-	tr|M1A987|M1A987_SOLTU Subtilase OS=Solanum tuberosum OX=4113 PE=3 SV=1	AT5G67090.1 | Symbols:SBT1.9 | Subtilisin-like protease 1.9 | Chr5:26774111-26776321 REVERSE LENGTH=736
Nbe.v1.1.chr01g16180.1	HC	Nbe.v1.s00160	57271788	57272210	-	subtilisin-like protease SBT1.9	Nicotiana tabacum	LOC107809422	tr|A0A1S4BL37|A0A1S4BL37_TOBAC subtilisin-like protease SBT1.9 OS=Nicotiana tabacum OX=4097 GN=LOC107809422 PE=3 SV=1	AT5G67090.1 | Symbols:SBT1.9 | Subtilisin-like protease 1.9 | Chr5:26774111-26776321 REVERSE LENGTH=736
Nbe.v1.1.chr01g16190.1	HC	Nbe.v1.s00160	57275165	57280453	-	Ribosomal protein	Nicotiana attenuata	RPL1_0	tr|A0A1J6J454|A0A1J6J454_NICAT Ribosomal protein OS=Nicotiana attenuata OX=49451 GN=RPL1_0 PE=3 SV=1	AT3G63490.1 | Symbols:EMB3126,PRPL1 | plastid ribosomal protein L1,EMBRYO DEFECTIVE 3126 | Chr3:23444269-23446020 FORWARD LENGTH=346
Nbe.v1.1.chr01g16200.1	HC	Nbe.v1.s00160	57328110	57328853	+	Uncharacterized protein	Nicotiana attenuata	A4A49_37815	tr|A0A1J6KFY1|A0A1J6KFY1_NICAT Uncharacterized protein OS=Nicotiana attenuata OX=49451 GN=A4A49_37815 PE=4 SV=1	AT5G13720.1 | Symbols:no symbol available | no full name available | Chr5:4427960-4429029 FORWARD LENGTH=262
Nbe.v1.1.chr01g16220.1	HC	Nbe.v1.s00160	57416473	57462879	-	Structural maintenance of chromosomes protein 5	Nicotiana sylvestris	LOC104214600	tr|A0A1U7VC77|A0A1U7VC77_NICSY Structural maintenance of chromosomes protein 5 OS=Nicotiana sylvestris OX=4096 GN=LOC104214600 PE=3 SV=1	AT5G15920.1 | Symbols:EMB2782,AtSMC5,SMC5 | EMBRYO DEFECTIVE 2782,structural maintenance of chromosomes 5 | Chr5:5196210-5199559 FORWARD LENGTH=1053
Nbe.v1.1.chr01g16230.1	HC	Nbe.v1.s00160	57470313	57470702	+	Uncharacterized protein	Nicotiana attenuata	A4A49_52680	tr|A0A1J6KNF4|A0A1J6KNF4_NICAT Uncharacterized protein OS=Nicotiana attenuata OX=49451 GN=A4A49_52680 PE=4 SV=1	No_hits
Nbe.v1.1.chr01g16260.1	HC	Nbe.v1.s00160	57484165	57484909	+	Phospho-2-dehydro-3-deoxyheptonate aldolase	Nicotiana tabacum	LOC107797958	tr|A0A1S4AI83|A0A1S4AI83_TOBAC Phospho-2-dehydro-3-deoxyheptonate aldolase OS=Nicotiana tabacum OX=4097 GN=LOC107797958 PE=3 SV=1	AT4G33510.2 | Symbols:DAHP2,AtDAHP2,DHS2 | 3-deoxy-d-arabino-heptulosonate 7-phosphate synthase,3-DEOXY-D-ARABINO-HEPTULOSONATE-7-PHOSPHATE 2 | Chr4:16116496-16117742 FORWARD LENGTH=347
Nbe.v1.1.chr01g16270.1	HC	Nbe.v1.s00160	57484991	57485365	+	Phospho-2-dehydro-3-deoxyheptonate aldolase	Nicotiana tabacum	LOC107817203	tr|A0A1S4CBG8|A0A1S4CBG8_TOBAC Phospho-2-dehydro-3-deoxyheptonate aldolase OS=Nicotiana tabacum OX=4097 GN=LOC107817203 PE=3 SV=1	AT1G22410.1 | Symbols:no symbol available | no full name available | Chr1:7912120-7914742 FORWARD LENGTH=527
Nbe.v1.1.chr01g16300.1	HC	Nbe.v1.s00160	57593262	57597565	+	RNA polymerase sigma factor sigD, chloroplastic-like	Nicotiana tabacum	LOC107830369	tr|A0A1S4DJ14|A0A1S4DJ14_TOBAC RNA polymerase sigma factor sigD, chloroplastic-like OS=Nicotiana tabacum OX=4097 GN=LOC107830369 PE=3 SV=1	AT5G13730.1 | Symbols:SIG4,SIGD | sigma factor 4 | Chr5:4429132-4430744 REVERSE LENGTH=419
Nbe.v1.1.chr01g16310.1	HC	Nbe.v1.s00160	57599473	57604985	-	RING-type E3 ubiquitin transferase	Nicotiana tabacum	LOC107789211	tr|A0A1S3ZQ37|A0A1S3ZQ37_TOBAC RING-type E3 ubiquitin transferase OS=Nicotiana tabacum OX=4097 GN=LOC107789211 PE=4 SV=1	AT3G62240.1 | Symbols:no symbol available | no full name available | Chr3:23033592-23036653 REVERSE LENGTH=812
Nbe.v1.1.chr01g16330.1	HC	Nbe.v1.s00160	57608562	57635462	-	uncharacterized protein LOC107830370	Nicotiana tabacum	LOC107830370	tr|A0A1S4DJ15|A0A1S4DJ15_TOBAC uncharacterized protein LOC107830370 OS=Nicotiana tabacum OX=4097 GN=LOC107830370 PE=4 SV=1	AT5G13720.1 | Symbols:no symbol available | no full name available | Chr5:4427960-4429029 FORWARD LENGTH=262
Nbe.v1.1.chr01g16350.1	HC	Nbe.v1.s00160	57676734	57684767	+	U3 small nucleolar RNA-associated protein 21 homolog	Nicotiana sylvestris	LOC104230197	tr|A0A1U7X2Y1|A0A1U7X2Y1_NICSY U3 small nucleolar RNA-associated protein 21 homolog OS=Nicotiana sylvestris OX=4096 GN=LOC104230197 PE=4 SV=1	AT4G04940.1 | Symbols:no symbol available | no full name available | Chr4:2511212-2517052 REVERSE LENGTH=910
Nbe.v1.1.chr01g16360.1	HC	Nbe.v1.s00160	57721919	57722833	+	Uncharacterized protein	Nicotiana attenuata	A4A49_16419	tr|A0A314KKU0|A0A314KKU0_NICAT Uncharacterized protein OS=Nicotiana attenuata OX=49451 GN=A4A49_16419 PE=4 SV=1	No_hits
Nbe.v1.1.chr01g16370.1	HC	Nbe.v1.s00160	57723800	57726958	-	LRR receptor-like serine/threonine-protein kinase FLS2	Nicotiana tabacum	LOC107827601	tr|A0A1S4DA55|A0A1S4DA55_TOBAC LRR receptor-like serine/threonine-protein kinase FLS2 OS=Nicotiana tabacum OX=4097 GN=LOC107827601 PE=3 SV=1	AT2G34930.1 | Symbols:no symbol available | no full name available | Chr2:14737169-14739886 REVERSE LENGTH=905
Nbe.v1.1.chr01g16380.1	HC	Nbe.v1.s00160	57728198	57734391	-	Conserved oligomeric Golgi complex subunit 8	Nicotiana attenuata	A4A49_00642	tr|A0A314LFZ5|A0A314LFZ5_NICAT Conserved oligomeric Golgi complex subunit 8 OS=Nicotiana attenuata OX=49451 GN=A4A49_00642 PE=3 SV=1	AT5G11980.1 | Symbols:no symbol available | no full name available | Chr5:3868809-3872146 REVERSE LENGTH=569
Nbe.v1.1.chr01g16390.1	HC	Nbe.v1.s00160	57742304	57746047	+	cinnamoyl-CoA reductase 1-like	Nicotiana tabacum	LOC107761302	tr|A0A1S3X594|A0A1S3X594_TOBAC cinnamoyl-CoA reductase 1-like OS=Nicotiana tabacum OX=4097 GN=LOC107761302 PE=4 SV=1	AT5G19440.1 | Symbols:no symbol available | no full name available | Chr5:6556493-6558123 FORWARD LENGTH=326
Nbe.v1.1.chr01g16400.1	HC	Nbe.v1.s00160	57748833	57750355	+	NAD-dependent epimerase/dehydratase domain-containing protein	Capsicum chinense	BC332_02569	tr|A0A2G3DHK3|A0A2G3DHK3_CAPCH NAD-dependent epimerase/dehydratase domain-containing protein OS=Capsicum chinense OX=80379 GN=BC332_02569 PE=4 SV=1	AT5G19440.1 | Symbols:no symbol available | no full name available | Chr5:6556493-6558123 FORWARD LENGTH=326
Nbe.v1.1.chr01g16410.1	HC	Nbe.v1.s00160	57753042	57753263	-	ubiquitin-like protein 5	Nicotiana tabacum	LOC107827598	tr|A0A1S4DA34|A0A1S4DA34_TOBAC ubiquitin-like protein 5 OS=Nicotiana tabacum OX=4097 GN=LOC107827598 PE=4 SV=1	AT5G42300.1 | Symbols:UBL5 | ubiquitin-like protein 5 | Chr5:16913611-16913832 REVERSE LENGTH=73
Nbe.v1.1.chr01g16420.1	HC	Nbe.v1.s00160	57888569	57890103	+	alpha-N-acetylglucosaminidase-like	Nicotiana tabacum	LOC107781093	tr|A0A1S3YYQ1|A0A1S3YYQ1_TOBAC alpha-N-acetylglucosaminidase-like OS=Nicotiana tabacum OX=4097 GN=LOC107781093 PE=4 SV=1	AT5G13690.2 | Symbols:CYL1,NAGLU | CYCLOPS 1,N-ACETYL-GLUCOSAMINIDASE | Chr5:4415808-4419376 FORWARD LENGTH=622
Nbe.v1.1.chr01g16430.1	HC	Nbe.v1.s00160	57914452	57921251	+	alpha-N-acetylglucosaminidase	Nicotiana sylvestris	LOC104211217	tr|A0A1U7V0N7|A0A1U7V0N7_NICSY alpha-N-acetylglucosaminidase OS=Nicotiana sylvestris OX=4096 GN=LOC104211217 PE=4 SV=1	AT5G13690.1 | Symbols:CYL1,NAGLU | CYCLOPS 1,N-ACETYL-GLUCOSAMINIDASE | Chr5:4415808-4420159 FORWARD LENGTH=806
Nbe.v1.1.chr01g16440.1	HC	Nbe.v1.s00160	57922071	57929621	-	uncharacterized protein LOC107788771	Nicotiana tabacum	LOC107788771	tr|A0A1S3ZNL6|A0A1S3ZNL6_TOBAC uncharacterized protein LOC107788771 OS=Nicotiana tabacum OX=4097 GN=LOC107788771 PE=4 SV=1	AT2G41770.1 | Symbols:STL1 | STELLO1 | Chr2:17424549-17427042 REVERSE LENGTH=771
Nbe.v1.1.chr01g16460.1	HC	Nbe.v1.s00160	58025417	58031485	-	Polyamine oxidase 1	Nicotiana attenuata	PAO1	tr|A0A314LHU0|A0A314LHU0_NICAT Polyamine oxidase 1 OS=Nicotiana attenuata OX=49451 GN=PAO1 PE=4 SV=1	AT5G13700.1 | Symbols:ATPAO1,PAO1,APAO | polyamine oxidase 1 | Chr5:4420222-4422974 REVERSE LENGTH=472
Nbe.v1.1.chr01g16470.1	HC	Nbe.v1.s00160	58065001	58065471	+	histone deacetylase complex subunit SAP18-like	Nicotiana tabacum	LOC107818098	tr|A0A1S4CEE3|A0A1S4CEE3_TOBAC histone deacetylase complex subunit SAP18-like OS=Nicotiana tabacum OX=4097 GN=LOC107818098 PE=3 SV=1	AT2G45640.1 | Symbols:ATSAP18,SAP18 | SIN3 associated polypeptide P18,SIN3 ASSOCIATED POLYPEPTIDE 18 | Chr2:18799881-18801323 REVERSE LENGTH=152
Nbe.v1.1.chr01g16500.1	HC	Nbe.v1.s00160	58430609	58430884	+	uncharacterized protein LOC104213716	Nicotiana sylvestris	LOC104213716	tr|A0A1U7V599|A0A1U7V599_NICSY uncharacterized protein LOC104213716 OS=Nicotiana sylvestris OX=4096 GN=LOC104213716 PE=4 SV=1	AT3G57450.1 | Symbols:no symbol available | no full name available | Chr3:21262028-21262318 FORWARD LENGTH=96
Nbe.v1.1.chr01g16520.1	HC	Nbe.v1.s00160	58486481	58486768	+	Uncharacterized protein	Nicotiana attenuata	A4A49_33762	tr|A0A1J6JLY3|A0A1J6JLY3_NICAT Uncharacterized protein OS=Nicotiana attenuata OX=49451 GN=A4A49_33762 PE=4 SV=1	AT3G57450.1 | Symbols:no symbol available | no full name available | Chr3:21262028-21262318 FORWARD LENGTH=96
Nbe.v1.1.chr01g16530.1	HC	Nbe.v1.s00160	58511002	58522393	-	Methyltransferase	Nicotiana attenuata	SMT1-1_0	tr|A0A1J6J5G1|A0A1J6J5G1_NICAT Methyltransferase OS=Nicotiana attenuata OX=49451 GN=SMT1-1_0 PE=3 SV=1	AT5G13710.2 | Symbols:CPH,SMT1 | sterol methyltransferase 1,CEPHALOPOD | Chr5:4424048-4426866 REVERSE LENGTH=336
Nbe.v1.1.chr01g16550.1	HC	Nbe.v1.s00160	58674897	58680429	+	Cytochrome b5 domain-containing protein rlf	Nicotiana attenuata	RLF	tr|A0A1J6JW98|A0A1J6JW98_NICAT Cytochrome b5 domain-containing protein rlf OS=Nicotiana attenuata OX=49451 GN=RLF PE=3 SV=1	AT5G09680.2 | Symbols:RLF | reduced lateral root formation | Chr5:2999362-3000185 REVERSE LENGTH=211
Nbe.v1.1.chr01g16560.1	HC	Nbe.v1.s00160	58681459	58683978	-	DUF642 domain-containing protein	Nicotiana attenuata	A4A49_38074	tr|A0A1J6JUI9|A0A1J6JUI9_NICAT DUF642 domain-containing protein OS=Nicotiana attenuata OX=49451 GN=A4A49_38074 PE=4 SV=1	AT3G08030.1 | Symbols:no symbol available | no full name available | Chr3:2564191-2565819 FORWARD LENGTH=365
Nbe.v1.1.chr01g16570.1	HC	Nbe.v1.s00160	58729263	58734652	-	putative zinc transporter At3g08650	Nicotiana sylvestris	LOC104226130	tr|A0A1U7WCE2|A0A1U7WCE2_NICSY putative zinc transporter At3g08650 OS=Nicotiana sylvestris OX=4096 GN=LOC104226130 PE=4 SV=1	AT3G08650.2 | Symbols:no symbol available | no full name available | Chr3:2624694-2627308 REVERSE LENGTH=619
Nbe.v1.1.chr01g16590.1	HC	Nbe.v1.s00160	58803309	58803806	-	ferredoxin-thioredoxin reductase, variable chain-like	Nicotiana tabacum	LOC107825900	tr|A0A1S4D4V1|A0A1S4D4V1_TOBAC ferredoxin-thioredoxin reductase, variable chain-like OS=Nicotiana tabacum OX=4097 GN=LOC107825900 PE=3 SV=1	AT5G08410.1 | Symbols:FTRA2 | ferredoxin/thioredoxin reductase subunit A (variable subunit) 2 | Chr5:2709974-2710528 REVERSE LENGTH=184
Nbe.v1.1.chr01g16600.1	HC	Nbe.v1.s00160	58943197	58943537	-	#	#	#	#	No_hits
Nbe.v1.1.chr01g16610.1	HC	Nbe.v1.s00160	58970762	58977343	+	DNA topoisomerase 2	Nicotiana sylvestris	LOC104246720	tr|A0A1U7Y9U6|A0A1U7Y9U6_NICSY DNA topoisomerase 2 OS=Nicotiana sylvestris OX=4096 GN=LOC104246720 PE=3 SV=1	AT3G23890.1 | Symbols:ATTOPII,TOPII | topoisomerase II | Chr3:8624931-8631106 FORWARD LENGTH=1473
Nbe.v1.1.chr01g16620.1	HC	Nbe.v1.s00160	58978368	58983247	-	Protein oberon 4	Nicotiana attenuata	OBE4	tr|A0A314LG81|A0A314LG81_NICAT Protein oberon 4 OS=Nicotiana attenuata OX=49451 GN=OBE4 PE=4 SV=1	AT3G63500.3 | Symbols:OBE4,TTA2 | TITANIA 2 | Chr3:23446331-23449991 REVERSE LENGTH=1162
Nbe.v1.1.chr01g16630.1	HC	Nbe.v1.s00160	59002643	59009027	-	peptidylprolyl isomerase	Nicotiana tabacum	LOC107826930	tr|A0A1S4D7Q1|A0A1S4D7Q1_TOBAC peptidylprolyl isomerase OS=Nicotiana tabacum OX=4097 GN=LOC107826930 PE=4 SV=1	AT3G21640.1 | Symbols:ATFKBP42,FKBP42,TWD1,UCU2 | TWISTED DWARF 1,FK506-BINDING PROTEIN 42,ULTRACURVATA 2 | Chr3:7619025-7621097 REVERSE LENGTH=365
Nbe.v1.1.chr01g16640.1	HC	Nbe.v1.s00160	59072937	59073972	+	protein GLC8-like	Nicotiana tabacum	LOC107787049	tr|A0A1S3ZHZ3|A0A1S3ZHZ3_TOBAC protein GLC8-like OS=Nicotiana tabacum OX=4097 GN=LOC107787049 PE=4 SV=1	No_hits
Nbe.v1.1.chr01g16680.1	HC	Nbe.v1.s00160	59095337	59107898	-	protein EFR3 homolog B-like isoform X2	Nicotiana tabacum	LOC107785681	tr|A0A1S3ZE08|A0A1S3ZE08_TOBAC protein EFR3 homolog B-like isoform X2 OS=Nicotiana tabacum OX=4097 GN=LOC107785681 PE=4 SV=1	AT5G21080.1 | Symbols:no symbol available | no full name available | Chr5:7158035-7162906 REVERSE LENGTH=1025
Nbe.v1.1.chr01g16720.1	HC	Nbe.v1.s00160	59154749	59166238	+	uncharacterized protein LOC107785682 isoform X1	Nicotiana tabacum	LOC107785682	tr|A0A1S3ZDN0|A0A1S3ZDN0_TOBAC uncharacterized protein LOC107785682 isoform X1 OS=Nicotiana tabacum OX=4097 GN=LOC107785682 PE=4 SV=1	AT3G08020.1 | Symbols:no symbol available | no full name available | Chr3:2557753-2561534 REVERSE LENGTH=779
Nbe.v1.1.chr01g16730.1	HC	Nbe.v1.s00160	59219528	59220081	+	uncharacterized protein LOC107768594	Nicotiana tabacum	LOC107768594	tr|A0A1S3XTJ1|A0A1S3XTJ1_TOBAC uncharacterized protein LOC107768594 OS=Nicotiana tabacum OX=4097 GN=LOC107768594 PE=4 SV=1	No_hits
Nbe.v1.1.chr01g16740.1	HC	Nbe.v1.s00160	59234775	59235086	+	uncharacterized protein LOC104212512	Nicotiana sylvestris	LOC104212512	tr|A0A1U7V133|A0A1U7V133_NICSY uncharacterized protein LOC104212512 OS=Nicotiana sylvestris OX=4096 GN=LOC104212512 PE=4 SV=1	No_hits
Nbe.v1.1.chr01g16750.1	HC	Nbe.v1.s00160	59235176	59237489	+	uncharacterized protein LOC107831867	Nicotiana tabacum	LOC107831867	tr|A0A1S4DNZ5|A0A1S4DNZ5_TOBAC uncharacterized protein LOC107831867 OS=Nicotiana tabacum OX=4097 GN=LOC107831867 PE=4 SV=1	AT1G43760.1 | Symbols:no symbol available | no full name available | Chr1:16528880-16531065 REVERSE LENGTH=626
Nbe.v1.1.chr01g16760.1	HC	Nbe.v1.s00160	59240664	59243615	-	polygalacturonase-like	Nicotiana tabacum	LOC107804415	tr|A0A1S4B4L9|A0A1S4B4L9_TOBAC polygalacturonase-like OS=Nicotiana tabacum OX=4097 GN=LOC107804415 PE=3 SV=1	AT3G07970.1 | Symbols:QRT2 | QUARTET 2 | Chr3:2541006-2543370 FORWARD LENGTH=439
Nbe.v1.1.chr01g16770.1	HC	Nbe.v1.s00160	59266402	59280453	+	Carotenoid 9,10(9',10')-cleavage dioxygenase 1	Nicotiana attenuata	CCD1_4	tr|A0A1J6IUP2|A0A1J6IUP2_NICAT Carotenoid 9,10(9',10')-cleavage dioxygenase 1 OS=Nicotiana attenuata OX=49451 GN=CCD1_4 PE=3 SV=1	AT3G63520.1 | Symbols:ATNCED1,ATCCD1,CCD1,NCED1 | carotenoid cleavage dioxygenase 1,CAROTENOID CLEAVAGE DIOXYGENASE 1 | Chr3:23452940-23455896 FORWARD LENGTH=538
Nbe.v1.1.chr01g16780.1	HC	Nbe.v1.s00160	59280735	59282607	+	Carotene cleavage dioxygenase (Fragment)	Nicotiana langsdorffii x Nicotiana sanderae	ccd1	tr|Q078Y3|Q078Y3_NICLS Carotene cleavage dioxygenase (Fragment) OS=Nicotiana langsdorffii x Nicotiana sanderae OX=164110 GN=ccd1 PE=2 SV=1	AT3G63520.1 | Symbols:ATNCED1,ATCCD1,CCD1,NCED1 | carotenoid cleavage dioxygenase 1,CAROTENOID CLEAVAGE DIOXYGENASE 1 | Chr3:23452940-23455896 FORWARD LENGTH=538
Nbe.v1.1.chr01g16790.1	HC	Nbe.v1.s00160	59366906	59367184	-	DUF4283 domain-containing protein	Nicotiana attenuata	A4A49_04466	tr|A0A314LH96|A0A314LH96_NICAT DUF4283 domain-containing protein OS=Nicotiana attenuata OX=49451 GN=A4A49_04466 PE=4 SV=1	No_hits
Nbe.v1.1.chr01g16800.1	HC	Nbe.v1.s00160	59416854	59423888	-	Nuclear transcription factor Y subunit	Nicotiana tabacum	LOC107768790	tr|A0A1S3XUQ6|A0A1S3XUQ6_TOBAC Nuclear transcription factor Y subunit OS=Nicotiana tabacum OX=4097 GN=LOC107768790 PE=3 SV=1	AT5G12840.4 | Symbols:NF-YA1,EMB2220,HAP2A,NFYA1,AtNFYA1,ATHAP2A | "nuclear factor Y, subunit A1",nuclear factor Y subunit A1,EMBRYO DEFECTIVE 2220 | Chr5:4051147-4052961 REVERSE LENGTH=271
Nbe.v1.1.chr01g16810.1	HC	Nbe.v1.s00160	59462317	59463189	-	mediator of RNA polymerase II transcription subunit 27	Nicotiana sylvestris	LOC104225928	tr|A0A1U7WPC4|A0A1U7WPC4_NICSY mediator of RNA polymerase II transcription subunit 27 OS=Nicotiana sylvestris OX=4096 GN=LOC104225928 PE=3 SV=1	AT3G09180.3 | Symbols:no symbol available | no full name available | Chr3:2819278-2821096 FORWARD LENGTH=402
Nbe.v1.1.chr01g16820.1	HC	Nbe.v1.s00160	59463230	59463562	-	mediator of RNA polymerase II transcription subunit 27-like	Nicotiana tabacum	LOC107767511	tr|A0A1S3XQ04|A0A1S3XQ04_TOBAC mediator of RNA polymerase II transcription subunit 27-like OS=Nicotiana tabacum OX=4097 GN=LOC107767511 PE=3 SV=1	AT3G09180.2 | Symbols:no symbol available | no full name available | Chr3:2819278-2820892 FORWARD LENGTH=360
Nbe.v1.1.chr01g16830.1	HC	Nbe.v1.s00160	59516598	59529062	+	Cellulose synthase	Nicotiana tabacum	LOC107771167	tr|A0A1S3Y185|A0A1S3Y185_TOBAC Cellulose synthase OS=Nicotiana tabacum OX=4097 GN=LOC107771167 PE=3 SV=1	AT5G05170.1 | Symbols:CEV1,IXR1,ELI1,ATH-B,CESA3,MRE1,ATCESA3 | ISOXABEN RESISTANT 1,ECTOPIC LIGNIFICATION 1,CONSTITUTIVE EXPRESSION OF VSP 1,multiple response expansion 1,CELLULOSE SYNTHASE 3 | Chr5:1530401-1535090 REVERSE LENGTH=1065
Nbe.v1.1.chr01g16840.1	HC	Nbe.v1.s00160	59530452	59535372	+	Putative late blight resistance protein-like r1b-14	Nicotiana attenuata	R1B-14_4	tr|A0A1J6KNQ7|A0A1J6KNQ7_NICAT Putative late blight resistance protein-like r1b-14 OS=Nicotiana attenuata OX=49451 GN=R1B-14_4 PE=4 SV=1	AT1G59620.1 | Symbols:CW9 | | Chr1:21902627-21905527 FORWARD LENGTH=895
Nbe.v1.1.chr01g16850.1	HC	Nbe.v1.s00160	59546116	59549759	+	uncharacterized protein LOC107829775	Nicotiana tabacum	LOC107829775	tr|A0A1S4DHA7|A0A1S4DHA7_TOBAC uncharacterized protein LOC107829775 OS=Nicotiana tabacum OX=4097 GN=LOC107829775 PE=4 SV=1	AT5G19855.1 | Symbols:RbcX2,AtRbcX2 | homologue of cyanobacterial RbcX 2 | Chr5:6712166-6713445 REVERSE LENGTH=203
Nbe.v1.1.chr01g16860.1	HC	Nbe.v1.s00160	59557391	59558675	+	uncharacterized protein LOC107829776	Nicotiana tabacum	LOC107829776	tr|A0A1S4DGX3|A0A1S4DGX3_TOBAC uncharacterized protein LOC107829776 OS=Nicotiana tabacum OX=4097 GN=LOC107829776 PE=4 SV=1	AT1G07985.1 | Symbols:no symbol available | no full name available | Chr1:2475508-2475942 FORWARD LENGTH=144
Nbe.v1.1.chr01g16870.1	HC	Nbe.v1.s00160	59577335	59577640	-	uncharacterized protein LOC104215499	Nicotiana sylvestris	LOC104215499	tr|A0A1U7VB70|A0A1U7VB70_NICSY uncharacterized protein LOC104215499 OS=Nicotiana sylvestris OX=4096 GN=LOC104215499 PE=4 SV=1	No_hits
Nbe.v1.1.chr01g16880.1	HC	Nbe.v1.s00160	59598247	59600430	+	zinc finger CCCH domain-containing protein 30-like	Nicotiana tabacum	LOC107790396	tr|A0A1S3ZTR4|A0A1S3ZTR4_TOBAC zinc finger CCCH domain-containing protein 30-like OS=Nicotiana tabacum OX=4097 GN=LOC107790396 PE=4 SV=1	AT2G41900.1 | Symbols:OXS2,TZF7 | tandem zinc finger protein 7,OXIDATIVE STRESS 2 | Chr2:17491352-17493502 FORWARD LENGTH=716
Nbe.v1.1.chr01g16890.1	HC	Nbe.v1.s00160	59616045	59616542	+	60s ribosomal protein l11-2 (Fragment)	Nicotiana attenuata	RPL11B_0	tr|A0A314KPN2|A0A314KPN2_NICAT 60s ribosomal protein l11-2 (Fragment) OS=Nicotiana attenuata OX=49451 GN=RPL11B_0 PE=3 SV=1	AT2G42740.1 | Symbols:RPL16A | ribosomal protein large subunit 16A | Chr2:17791794-17792946 FORWARD LENGTH=182
Nbe.v1.1.chr01g16910.1	HC	Nbe.v1.s00160	59751805	59754775	+	uncharacterized protein LOC104212953	Nicotiana sylvestris	LOC104212953	tr|A0A1U7UX67|A0A1U7UX67_NICSY uncharacterized protein LOC104212953 OS=Nicotiana sylvestris OX=4096 GN=LOC104212953 PE=4 SV=1	No_hits
Nbe.v1.1.chr01g16920.1	HC	Nbe.v1.s00160	59771000	59772775	-	Putative carbohydrate esterase (Fragment)	Nicotiana attenuata	A4A49_64695	tr|A0A1J6KBQ8|A0A1J6KBQ8_NICAT Putative carbohydrate esterase (Fragment) OS=Nicotiana attenuata OX=49451 GN=A4A49_64695 PE=4 SV=1	AT3G53010.1 | Symbols:no symbol available | no full name available | Chr3:19656603-19657928 REVERSE LENGTH=297
Nbe.v1.1.chr01g16930.1	HC	Nbe.v1.s00160	59813757	59815896	+	MYB transcription factor (Fragment)	Nicotiana benthamiana	MYB46a	tr|A0A977TIH9|A0A977TIH9_NICBE MYB transcription factor (Fragment) OS=Nicotiana benthamiana OX=4100 GN=MYB46a PE=2 SV=1	AT3G08500.1 | Symbols:AtMYB83,MYB83 | myb domain protein 83 | Chr3:2576958-2578072 REVERSE LENGTH=343
Nbe.v1.1.chr01g16950.1	HC	Nbe.v1.s00160	59885504	59885887	+	Transcription factor gte7	Nicotiana attenuata	GTE7_0	tr|A0A1J6KJC3|A0A1J6KJC3_NICAT Transcription factor gte7 OS=Nicotiana attenuata OX=49451 GN=GTE7_0 PE=4 SV=1	AT5G65630.1 | Symbols:GTE7 | global transcription factor group E7 | Chr5:26226311-26228257 REVERSE LENGTH=590
Nbe.v1.1.chr01g16960.1	HC	Nbe.v1.s00160	59885987	59889210	+	Transcription factor gte7	Nicotiana attenuata	GTE7_1	tr|A0A1J6KA94|A0A1J6KA94_NICAT Transcription factor gte7 OS=Nicotiana attenuata OX=49451 GN=GTE7_1 PE=4 SV=1	AT5G06600.3 | Symbols:UBP12,AtUBP12 | ubiquitin-specific protease 12 | Chr5:2020682-2027834 REVERSE LENGTH=985
Nbe.v1.1.chr01g16980.1	HC	Nbe.v1.s00160	60115717	60116027	+	ATPase F1/V1/A1 complex alpha/beta subunit N-terminal domain-containing protein	Chenopodium quinoa	-	tr|A0A803NCT7|A0A803NCT7_CHEQI ATPase F1/V1/A1 complex alpha/beta subunit N-terminal domain-containing protein OS=Chenopodium quinoa OX=63459 PE=3 SV=1	AT2G07698.1 | Symbols:no symbol available | no full name available | Chr2:3361474-3364028 FORWARD LENGTH=777
Nbe.v1.1.chr01g16990.1	HC	Nbe.v1.s00160	60161560	60165205	+	Protein DETOXIFICATION	Nicotiana tabacum	LOC107790395	tr|A0A1S3ZU14|A0A1S3ZU14_TOBAC Protein DETOXIFICATION OS=Nicotiana tabacum OX=4097 GN=LOC107790395 PE=3 SV=1	AT3G08040.1 | Symbols:MAN1,ATFRD3,FRD3 | FERRIC REDUCTASE DEFECTIVE 3,MANGANESE ACCUMULATOR 1 | Chr3:2566593-2569397 REVERSE LENGTH=526
Nbe.v1.1.chr01g17000.1	HC	Nbe.v1.s00160	60371459	60372922	-	Uncharacterized protein	Nicotiana attenuata	A4A49_32762	tr|A0A314KRF2|A0A314KRF2_NICAT Uncharacterized protein OS=Nicotiana attenuata OX=49451 GN=A4A49_32762 PE=4 SV=1	No_hits
Nbe.v1.1.chr01g17010.1	HC	Nbe.v1.s00160	60384606	60387734	-	uncharacterized protein LOC104224025	Nicotiana sylvestris	LOC104224025	tr|A0A1U7W1G2|A0A1U7W1G2_NICSY uncharacterized protein LOC104224025 OS=Nicotiana sylvestris OX=4096 GN=LOC104224025 PE=4 SV=1	AT3G52110.2 | Symbols:no symbol available | no full name available | Chr3:19323925-19325632 REVERSE LENGTH=334
Nbe.v1.1.chr01g17020.1	HC	Nbe.v1.s00160	60408886	60410589	+	ADP/ATP translocase	Nicotiana attenuata	ANT_3	tr|A0A1J6IU62|A0A1J6IU62_NICAT ADP/ATP translocase OS=Nicotiana attenuata OX=49451 GN=ANT_3 PE=3 SV=1	AT5G13490.2 | Symbols:AAC2 | ADP/ATP carrier 2 | Chr5:4336034-4337379 FORWARD LENGTH=385
Nbe.v1.1.chr01g17030.1	HC	Nbe.v1.s00160	60548778	60554310	+	E3 ubiquitin ligase BIG BROTHER-like isoform X1	Nicotiana tabacum	LOC107772753	tr|A0A1S3Y6B5|A0A1S3Y6B5_TOBAC E3 ubiquitin ligase BIG BROTHER-like isoform X1 OS=Nicotiana tabacum OX=4097 GN=LOC107772753 PE=4 SV=1	AT3G63530.2 | Symbols:EOD1,BB2,BB | ENHANCER1 OF DA1,BIG BROTHER | Chr3:23456407-23457787 REVERSE LENGTH=248
Nbe.v1.1.chr01g17070.1	HC	Nbe.v1.s00160	60703686	60704624	-	FBD-associated F-box protein At2g26860-like	Nicotiana sylvestris	LOC104232226	tr|A0A1U7X1X8|A0A1U7X1X8_NICSY FBD-associated F-box protein At2g26860-like OS=Nicotiana sylvestris OX=4096 GN=LOC104232226 PE=4 SV=1	No_hits
Nbe.v1.1.chr01g17080.1	HC	Nbe.v1.s00160	60723266	60725819	+	TF-B3 domain-containing protein	Nicotiana attenuata	A4A49_09456	tr|A0A1J6IF53|A0A1J6IF53_NICAT TF-B3 domain-containing protein OS=Nicotiana attenuata OX=49451 GN=A4A49_09456 PE=4 SV=1	No_hits
Nbe.v1.1.chr01g17090.1	HC	Nbe.v1.s00160	60728075	60729013	-	FBD-associated F-box protein At2g26860-like	Nicotiana sylvestris	LOC104232226	tr|A0A1U7X1X8|A0A1U7X1X8_NICSY FBD-associated F-box protein At2g26860-like OS=Nicotiana sylvestris OX=4096 GN=LOC104232226 PE=4 SV=1	No_hits
Nbe.v1.1.chr01g17100.1	HC	Nbe.v1.s00160	60778925	60781708	+	zinc finger protein WIP2-like	Nicotiana tabacum	LOC107772754	tr|A0A1S3Y630|A0A1S3Y630_TOBAC zinc finger protein WIP2-like OS=Nicotiana tabacum OX=4097 GN=LOC107772754 PE=3 SV=1	AT3G57670.1 | Symbols:WIP2,NTT | WIP domain protein 2,NO TRANSMITTING TRACT | Chr3:21370936-21373121 FORWARD LENGTH=383
Nbe.v1.1.chr01g17110.1	HC	Nbe.v1.s00160	60790643	60790972	-	uncharacterized protein LOC107814294	Nicotiana tabacum	LOC107814294	tr|A0A1S4C293|A0A1S4C293_TOBAC uncharacterized protein LOC107814294 OS=Nicotiana tabacum OX=4097 GN=LOC107814294 PE=4 SV=1	No_hits
Nbe.v1.1.chr01g17130.1	HC	Nbe.v1.s00160	60818710	60819207	+	uncharacterized protein LOC104239279	Nicotiana sylvestris	LOC104239279	tr|A0A1U7XMR3|A0A1U7XMR3_NICSY uncharacterized protein LOC104239279 OS=Nicotiana sylvestris OX=4096 GN=LOC104239279 PE=4 SV=1	No_hits
Nbe.v1.1.chr01g17140.1	HC	Nbe.v1.s00160	60826633	60827766	-	uncharacterized protein LOC107798873	Nicotiana tabacum	LOC107798873	tr|A0A1S4ALS8|A0A1S4ALS8_TOBAC uncharacterized protein LOC107798873 OS=Nicotiana tabacum OX=4097 GN=LOC107798873 PE=4 SV=1	No_hits
Nbe.v1.1.chr01g17150.1	HC	Nbe.v1.s00160	60860765	60861651	-	23 kDa subunit of oxygen evolving system of photosystem II	Nicotiana tabacum	LOC107817913	tr|A0A1S4CEA3|A0A1S4CEA3_TOBAC 23 kDa subunit of oxygen evolving system of photosystem II OS=Nicotiana tabacum OX=4097 GN=LOC107817913 PE=3 SV=1	AT3G63540.1 | Symbols:no symbol available | no full name available | Chr3:23459372-23459803 REVERSE LENGTH=143
Nbe.v1.1.chr01g17160.1	HC	Nbe.v1.s00160	60902507	60906202	+	RING-type E3 ubiquitin transferase	Nicotiana tabacum	LOC107765284	tr|A0A1S3XHR7|A0A1S3XHR7_TOBAC RING-type E3 ubiquitin transferase OS=Nicotiana tabacum OX=4097 GN=LOC107765284 PE=4 SV=1	AT3G08505.3 | Symbols:no symbol available | no full name available | Chr3:2580603-2582043 REVERSE LENGTH=323
Nbe.v1.1.chr01g17220.1	HC	Nbe.v1.s00160	61045743	61047488	-	probable carbohydrate esterase At4g34215	Nicotiana tabacum	LOC107815619	tr|A0A1S4C701|A0A1S4C701_TOBAC probable carbohydrate esterase At4g34215 OS=Nicotiana tabacum OX=4097 GN=LOC107815619 PE=4 SV=1	AT3G53010.1 | Symbols:no symbol available | no full name available | Chr3:19656603-19657928 REVERSE LENGTH=297
Nbe.v1.1.chr01g17230.1	HC	Nbe.v1.s00160	61161811	61162343	+	uncharacterized protein LOC107832437	Nicotiana tabacum	LOC107832437	tr|A0A1S4DQS1|A0A1S4DQS1_TOBAC uncharacterized protein LOC107832437 OS=Nicotiana tabacum OX=4097 GN=LOC107832437 PE=4 SV=1	No_hits
Nbe.v1.1.chr01g17240.1	HC	Nbe.v1.s00160	61205107	61206127	+	arabinogalactan peptide 23-like	Nicotiana tabacum	LOC107819243	tr|A0A1S4CHY3|A0A1S4CHY3_TOBAC arabinogalactan peptide 23-like OS=Nicotiana tabacum OX=4097 GN=LOC107819243 PE=4 SV=1	No_hits
Nbe.v1.1.chr01g17260.1	HC	Nbe.v1.s00160	61285160	61294259	-	pre-mRNA-splicing factor SYF1-like	Nicotiana tabacum	LOC107763122	tr|A0A1S3XAT8|A0A1S3XAT8_TOBAC pre-mRNA-splicing factor SYF1-like OS=Nicotiana tabacum OX=4097 GN=LOC107763122 PE=4 SV=1	AT5G28740.1 | Symbols:no symbol available | no full name available | Chr5:10780774-10783772 FORWARD LENGTH=917
Nbe.v1.1.chr01g17280.1	HC	Nbe.v1.s00160	61356718	61357611	+	uncharacterized protein LOC107804990	Nicotiana tabacum	LOC107804990	tr|A0A1S4B6N4|A0A1S4B6N4_TOBAC uncharacterized protein LOC107804990 OS=Nicotiana tabacum OX=4097 GN=LOC107804990 PE=4 SV=1	AT3G12650.1 | Symbols:no symbol available | no full name available | Chr3:4017881-4018597 REVERSE LENGTH=238
Nbe.v1.1.chr01g17300.1	HC	Nbe.v1.s00160	61375149	61375610	+	eukaryotic translation initiation factor 5B-like	Nicotiana tabacum	LOC107761035	tr|A0A1S3X3W4|A0A1S3X3W4_TOBAC eukaryotic translation initiation factor 5B-like OS=Nicotiana tabacum OX=4097 GN=LOC107761035 PE=4 SV=1	No_hits
Nbe.v1.1.chr01g17310.1	HC	Nbe.v1.s00160	61398259	61407400	-	Polyadenylate-binding protein 2	Nicotiana attenuata	PABN2_0	tr|A0A314L6K4|A0A314L6K4_NICAT Polyadenylate-binding protein 2 OS=Nicotiana attenuata OX=49451 GN=PABN2_0 PE=4 SV=1	AT3G12640.3 | Symbols:no symbol available | no full name available | Chr3:4014455-4017675 FORWARD LENGTH=662
Nbe.v1.1.chr01g17330.1	HC	Nbe.v1.s00160	61494257	61497746	+	Zinc finger a20 and an1 domain-containing stress-associated protein 8	Nicotiana attenuata	SAP8_1	tr|A0A1J6KPT4|A0A1J6KPT4_NICAT Zinc finger a20 and an1 domain-containing stress-associated protein 8 OS=Nicotiana attenuata OX=49451 GN=SAP8_1 PE=4 SV=1	AT1G51200.4 | Symbols:no symbol available | no full name available | Chr1:18985690-18986211 FORWARD LENGTH=173
Nbe.v1.1.chr01g17380.1	HC	Nbe.v1.s00160	61622435	61622968	+	zinc finger A20 and AN1 domain-containing stress-associated protein 5-like	Nicotiana tabacum	LOC107759092	tr|A0A1S3WXQ6|A0A1S3WXQ6_TOBAC zinc finger A20 and AN1 domain-containing stress-associated protein 5-like OS=Nicotiana tabacum OX=4097 GN=LOC107759092 PE=4 SV=1	AT3G12630.1 | Symbols:SAP5 | stress associated protein 5 | Chr3:4012707-4013189 FORWARD LENGTH=160
Nbe.v1.1.chr01g17390.1	HC	Nbe.v1.s00160	61632443	61644470	-	uncharacterized protein At5g08430-like isoform X1	Nicotiana sylvestris	LOC104215730	tr|A0A1U7V6W4|A0A1U7V6W4_NICSY uncharacterized protein At5g08430-like isoform X1 OS=Nicotiana sylvestris OX=4096 GN=LOC104215730 PE=4 SV=1	AT5G08430.1 | Symbols:no symbol available | no full name available | Chr5:2716974-2720095 FORWARD LENGTH=553
Nbe.v1.1.chr01g17400.1	HC	Nbe.v1.s00160	61718619	61721024	+	Protein gamma response 1	Nicotiana attenuata	GR1	tr|A0A1J6IU10|A0A1J6IU10_NICAT Protein gamma response 1 OS=Nicotiana attenuata OX=49451 GN=GR1 PE=4 SV=1	AT3G52115.1 | Symbols:ATGR1,ATCOM1,GR1,COM1 | gamma response gene 1 | Chr3:19326333-19328245 FORWARD LENGTH=588
Nbe.v1.1.chr01g17420.1	HC	Nbe.v1.s00160	61739660	61740766	-	DNA-damage-repair/toleration protein DRT100-like	Nicotiana tabacum	LOC107812102	tr|A0A1S4BUQ3|A0A1S4BUQ3_TOBAC DNA-damage-repair/toleration protein DRT100-like OS=Nicotiana tabacum OX=4097 GN=LOC107812102 PE=3 SV=1	AT3G20820.1 | Symbols:no symbol available | no full name available | Chr3:7280930-7282027 FORWARD LENGTH=365
Nbe.v1.1.chr01g17440.1	HC	Nbe.v1.s00160	61759881	61764309	-	putative tRNA (Cytidine(34)-2'-O)-methyltransferase	Nicotiana tabacum	LOC107820483	tr|A0A1S4CM09|A0A1S4CM09_TOBAC putative tRNA (Cytidine(34)-2'-O)-methyltransferase OS=Nicotiana tabacum OX=4097 GN=LOC107820483 PE=3 SV=1	AT5G26880.1 | Symbols:AGL26 | AGAMOUS-like 26 | Chr5:9457950-9459190 REVERSE LENGTH=263
Nbe.v1.1.chr01g17450.1	HC	Nbe.v1.s00160	61768626	61774226	+	SURP and G-patch domain-containing protein 1-like protein	Nicotiana sylvestris	LOC104210440	tr|A0A1U7UY20|A0A1U7UY20_NICSY SURP and G-patch domain-containing protein 1-like protein OS=Nicotiana sylvestris OX=4096 GN=LOC104210440 PE=4 SV=1	AT3G52120.1 | Symbols:no symbol available | no full name available | Chr3:19329243-19331738 FORWARD LENGTH=443
Nbe.v1.1.chr01g17460.1	HC	Nbe.v1.s00160	61852905	61855184	+	transcription factor bHLH130-like	Nicotiana sylvestris	LOC104210441	tr|A0A1U7UNB4|A0A1U7UNB4_NICSY transcription factor bHLH130-like OS=Nicotiana sylvestris OX=4096 GN=LOC104210441 PE=4 SV=1	AT2G42280.1 | Symbols:FBH4,AKS3 | FLOWERING BHLH 4,ABA-responsive kinase substrate 3 | Chr2:17611428-17613163 REVERSE LENGTH=359
Nbe.v1.1.chr01g17470.1	HC	Nbe.v1.s00160	61895784	61900083	+	Ras-related protein rgp1	Nicotiana attenuata	RGP1	tr|A0A1J6K9Y0|A0A1J6K9Y0_NICAT Ras-related protein rgp1 OS=Nicotiana attenuata OX=49451 GN=RGP1 PE=4 SV=1	AT5G47960.1 | Symbols:SMG1,ATRABA4C,RABA4C | RAB GTPase homolog A4C,SMALL MOLECULAR WEIGHT G-PROTEIN 1 | Chr5:19421533-19422473 REVERSE LENGTH=223
Nbe.v1.1.chr01g17480.1	HC	Nbe.v1.s00160	61903600	61904828	-	Pistil transmitting tissue specific thaumatin (SE39b)-like protein (Fragment)	Nicotiana tabacum	SE39b	tr|Q9MBB2|Q9MBB2_TOBAC Pistil transmitting tissue specific thaumatin (SE39b)-like protein (Fragment) OS=Nicotiana tabacum OX=4097 GN=SE39b PE=4 SV=1	AT1G75030.1 | Symbols:ATLP-3,TLP-3 | thaumatin-like protein 3 | Chr1:28174418-28175255 FORWARD LENGTH=246
Nbe.v1.1.chr01g17490.1	HC	Nbe.v1.s00160	61920986	61921312	-	protein LIM1-like	Nicotiana tabacum	LOC107798423	tr|A0A1S4AJM2|A0A1S4AJM2_TOBAC protein LIM1-like OS=Nicotiana tabacum OX=4097 GN=LOC107798423 PE=4 SV=1	AT3G07450.1 | Symbols:no symbol available | no full name available | Chr3:2383610-2383930 REVERSE LENGTH=106
Nbe.v1.1.chr01g17500.1	HC	Nbe.v1.s00160	61922106	61922516	+	Histone H3.1	Arabidopsis thaliana	HTR2	sp|P59226|H31_ARATH Histone H3.1 OS=Arabidopsis thaliana OX=3702 GN=HTR2 PE=1 SV=2	AT5G65360.1 | Symbols:H3.1 | histone 3.1 | Chr5:26120099-26120509 REVERSE LENGTH=136
Nbe.v1.1.chr01g17520.1	HC	Nbe.v1.s00160	61983807	61984217	+	Histone H3.1	Arabidopsis thaliana	HTR2	sp|P59226|H31_ARATH Histone H3.1 OS=Arabidopsis thaliana OX=3702 GN=HTR2 PE=1 SV=2	AT5G65360.1 | Symbols:H3.1 | histone 3.1 | Chr5:26120099-26120509 REVERSE LENGTH=136
Nbe.v1.1.chr01g17530.1	HC	Nbe.v1.s00160	61992160	61993356	-	Uncharacterized protein	Nicotiana attenuata	A4A49_22057	tr|A0A1J6KR30|A0A1J6KR30_NICAT Uncharacterized protein OS=Nicotiana attenuata OX=49451 GN=A4A49_22057 PE=4 SV=1	No_hits
Nbe.v1.1.chr01g17540.1	HC	Nbe.v1.s00160	61995520	61999879	+	Uncharacterized protein	Nicotiana attenuata	A4A49_44541	tr|A0A1J6J8A6|A0A1J6J8A6_NICAT Uncharacterized protein OS=Nicotiana attenuata OX=49451 GN=A4A49_44541 PE=4 SV=1	No_hits
Nbe.v1.1.chr01g17550.1	HC	Nbe.v1.s00160	62001311	62006092	-	Histone H2A/H2B/H3 domain-containing protein	Gossypium darwinii	ES288_A10G102400v1	tr|A0A5D2F0F8|A0A5D2F0F8_GOSDA Histone H2A/H2B/H3 domain-containing protein OS=Gossypium darwinii OX=34276 GN=ES288_A10G102400v1 PE=3 SV=1	AT5G65360.1 | Symbols:H3.1 | histone 3.1 | Chr5:26120099-26120509 REVERSE LENGTH=136
Nbe.v1.1.chr01g17560.1	HC	Nbe.v1.s00160	62082791	62097884	+	Clustered mitochondria protein homolog	Nicotiana sylvestris	LOC104215106	tr|A0A1U7VMR5|A0A1U7VMR5_NICSY Clustered mitochondria protein homolog OS=Nicotiana sylvestris OX=4096 GN=LOC104215106 PE=3 SV=1	AT3G52140.1 | Symbols:FMT,NOXY38,FRIENDLY | FRIENDLY MITOCHONDRIA,non responding to oxylipins 38 | Chr3:19333232-19341295 FORWARD LENGTH=1403
Nbe.v1.1.chr01g17570.1	HC	Nbe.v1.s00160	62113662	62131578	-	chaperone protein dnaJ GFA2, mitochondrial-like	Nicotiana tabacum	LOC107795388	tr|A0A1S4AA42|A0A1S4AA42_TOBAC chaperone protein dnaJ GFA2, mitochondrial-like OS=Nicotiana tabacum OX=4097 GN=LOC107795388 PE=3 SV=1	AT5G48030.1 | Symbols:GFA2 | gametophytic factor 2 | Chr5:19466298-19469753 REVERSE LENGTH=456
Nbe.v1.1.chr01g17590.1	HC	Nbe.v1.s00160	62178492	62178899	-	serine/threonine-protein phosphatase 7 long form homolog	Nicotiana tabacum	LOC107771570	tr|A0A1S3Y2V2|A0A1S3Y2V2_TOBAC serine/threonine-protein phosphatase 7 long form homolog OS=Nicotiana tabacum OX=4097 GN=LOC107771570 PE=4 SV=1	AT1G48120.1 | Symbols:MAIL3 | MAIN-LIKE 3 | Chr1:17774238-17779624 REVERSE LENGTH=1340
Nbe.v1.1.chr01g17600.1	HC	Nbe.v1.s00160	62181436	62182455	-	Probable magnesium transporter	Nicotiana tabacum	LOC107807247	tr|A0A1S4BDS4|A0A1S4BDS4_TOBAC Probable magnesium transporter OS=Nicotiana tabacum OX=4097 GN=LOC107807247 PE=3 SV=1	AT3G26670.4 | Symbols:no symbol available | no full name available | Chr3:9798236-9800562 REVERSE LENGTH=441
Nbe.v1.1.chr01g17610.1	HC	Nbe.v1.s00160	62189497	62192787	+	multiple C2 and transmembrane domain-containing protein 2-like	Nicotiana sylvestris	LOC104242125	tr|A0A1U7Y9C0|A0A1U7Y9C0_NICSY multiple C2 and transmembrane domain-containing protein 2-like OS=Nicotiana sylvestris OX=4096 GN=LOC104242125 PE=3 SV=1	AT5G48060.1 | Symbols:no symbol available | no full name available | Chr5:19475296-19478878 FORWARD LENGTH=1036
Nbe.v1.1.chr01g17640.1	HC	Nbe.v1.s00160	62341737	62343962	-	Ft-interacting protein 1	Nicotiana attenuata	FTIP1_4	tr|A0A1J6IFP0|A0A1J6IFP0_NICAT Ft-interacting protein 1 OS=Nicotiana attenuata OX=49451 GN=FTIP1_4 PE=3 SV=1	AT3G57880.4 | Symbols:no symbol available | no full name available | Chr3:21431198-21433519 REVERSE LENGTH=773
Nbe.v1.1.chr01g17670.1	HC	Nbe.v1.s00160	62457273	62462308	+	Sister chromatid cohesion 1 protein 3	Nicotiana attenuata	SYN3	tr|A0A1J6IDT3|A0A1J6IDT3_NICAT Sister chromatid cohesion 1 protein 3 OS=Nicotiana attenuata OX=49451 GN=SYN3 PE=3 SV=1	AT3G59550.1 | Symbols:ATSYN3,ATRAD21.2,SYN3 | SISTER CHROMATID COHESION 1 PROTEIN 3 | Chr3:21997262-22000496 FORWARD LENGTH=693
Nbe.v1.1.chr01g17680.1	HC	Nbe.v1.s00160	62470588	62471609	-	glutathione transferase	Nicotiana attenuata	GSTX2	tr|A0A1J6IZY7|A0A1J6IZY7_NICAT glutathione transferase OS=Nicotiana attenuata OX=49451 GN=GSTX2 PE=3 SV=1	AT3G09270.1 | Symbols:GSTU8,ATGSTU8 | glutathione S-transferase TAU 8 | Chr3:2848407-2849226 REVERSE LENGTH=224
Nbe.v1.1.chr01g17730.1	HC	Nbe.v1.s00160	62647052	62650619	+	Siroheme synthase	Nicotiana tabacum	-	tr|W8SGE9|W8SGE9_TOBAC Siroheme synthase OS=Nicotiana tabacum OX=4097 PE=2 SV=1	AT5G40850.1 | Symbols:UPM1 | urophorphyrin methylase 1 | Chr5:16367205-16368724 FORWARD LENGTH=369
Nbe.v1.1.chr01g17740.1	HC	Nbe.v1.s00160	62653795	62656852	-	O-fucosyltransferase family protein	Nicotiana attenuata	A4A49_21577	tr|A0A1J6IUG9|A0A1J6IUG9_NICAT O-fucosyltransferase family protein OS=Nicotiana attenuata OX=49451 GN=A4A49_21577 PE=3 SV=1	AT2G44500.1 | Symbols:no symbol available | no full name available | Chr2:18374447-18376435 FORWARD LENGTH=573
Nbe.v1.1.chr01g17800.1	HC	Nbe.v1.s00160	62714408	62716019	-	Thioglucosidase (Fragment)	Solanum chilense	EJD97_007442	tr|A0A6N2ALB1|A0A6N2ALB1_SOLCI Thioglucosidase (Fragment) OS=Solanum chilense OX=4083 GN=EJD97_007442 PE=3 SV=1	AT3G60120.1 | Symbols:BGLU27 | beta glucosidase 27 | Chr3:22206238-22208952 FORWARD LENGTH=540
Nbe.v1.1.chr01g17810.1	HC	Nbe.v1.s00160	62762088	62763231	+	Crossover junction endonuclease MUS81	Nicotiana sylvestris	LOC104246259	tr|A0A1U7YEF0|A0A1U7YEF0_NICSY Crossover junction endonuclease MUS81 OS=Nicotiana sylvestris OX=4096 GN=LOC104246259 PE=3 SV=1	AT4G30870.1 | Symbols:MUS81,ATMUS81 | ARABIDOPSIS THALIANA MMS AND UV SENSITIVE 81,MMS AND UV SENSITIVE 81 | Chr4:15028586-15032461 FORWARD LENGTH=659
Nbe.v1.1.chr01g17820.1	HC	Nbe.v1.s00160	62782998	62784859	+	Uncharacterized protein	Nicotiana attenuata	A4A49_10501	tr|A0A1J6ILQ3|A0A1J6ILQ3_NICAT Uncharacterized protein OS=Nicotiana attenuata OX=49451 GN=A4A49_10501 PE=4 SV=1	No_hits
Nbe.v1.1.chr01g17870.1	HC	Nbe.v1.s00160	62896867	62908815	-	Beta-glucosidase 12	Nicotiana attenuata	BGLU12_2	tr|A0A1J6KB51|A0A1J6KB51_NICAT Beta-glucosidase 12 OS=Nicotiana attenuata OX=49451 GN=BGLU12_2 PE=3 SV=1	AT2G44480.3 | Symbols:BGLU17 | beta glucosidase 17 | Chr2:18359687-18363001 FORWARD LENGTH=548
Nbe.v1.1.chr01g17900.1	HC	Nbe.v1.s00160	63101101	63101573	-	S-adenosylmethionine-dependent methyltransferase At5g38100	Solanum tuberosum	-	tr|M1DZR5|M1DZR5_SOLTU S-adenosylmethionine-dependent methyltransferase At5g38100 OS=Solanum tuberosum OX=4113 PE=3 SV=1	AT1G15125.1 | Symbols:no symbol available | no full name available | Chr1:5204625-5205912 FORWARD LENGTH=351
Nbe.v1.1.chr01g17920.1	HC	Nbe.v1.s00160	63144096	63147937	+	probable serine/threonine-protein kinase DDB_G0280111	Nicotiana sylvestris	LOC104222662	tr|A0A1U7VWP7|A0A1U7VWP7_NICSY probable serine/threonine-protein kinase DDB_G0280111 OS=Nicotiana sylvestris OX=4096 GN=LOC104222662 PE=4 SV=1	AT2G32850.2 | Symbols:no symbol available | no full name available | Chr2:13935448-13937977 REVERSE LENGTH=670
Nbe.v1.1.chr01g17930.1	HC	Nbe.v1.s00160	63148861	63149247	+	G-type lectin S-receptor-like serine/threonine-protein kinase RLK1	Nicotiana tabacum	LOC107788128	tr|A0A1S3ZLY6|A0A1S3ZLY6_TOBAC G-type lectin S-receptor-like serine/threonine-protein kinase RLK1 OS=Nicotiana tabacum OX=4097 GN=LOC107788128 PE=4 SV=1	AT5G60900.1 | Symbols:RLK1 | receptor-like protein kinase 1 | Chr5:24498467-24501494 REVERSE LENGTH=832
Nbe.v1.1.chr01g17940.1	HC	Nbe.v1.s00160	63152567	63153749	+	Receptor-like serine/threonine-protein kinase	Nicotiana sylvestris	LOC104222661	tr|A0A1U7WDB0|A0A1U7WDB0_NICSY Receptor-like serine/threonine-protein kinase OS=Nicotiana sylvestris OX=4096 GN=LOC104222661 PE=3 SV=1	AT5G60900.1 | Symbols:RLK1 | receptor-like protein kinase 1 | Chr5:24498467-24501494 REVERSE LENGTH=832
Nbe.v1.1.chr01g17950.1	HC	Nbe.v1.s00160	63160810	63161820	-	Uncharacterized protein	Nicotiana attenuata	A4A49_22057	tr|A0A1J6KR30|A0A1J6KR30_NICAT Uncharacterized protein OS=Nicotiana attenuata OX=49451 GN=A4A49_22057 PE=4 SV=1	No_hits
Nbe.v1.1.chr01g17960.1	HC	Nbe.v1.s00160	63251182	63257159	+	protein EMSY-LIKE 3-like	Nicotiana tabacum	LOC107813144	tr|A0A1S4BY68|A0A1S4BY68_TOBAC protein EMSY-LIKE 3-like OS=Nicotiana tabacum OX=4097 GN=LOC107813144 PE=4 SV=1	AT5G13020.1 | Symbols:EML3,AtEML3 | EMSY-like 3 | Chr5:4129691-4132089 REVERSE LENGTH=397
Nbe.v1.1.chr01g17980.1	HC	Nbe.v1.s00160	63348262	63352856	-	DNA-binding bromodomain-containing protein	Nicotiana benthamiana	-	tr|A0A6M4RTX4|A0A6M4RTX4_NICBE DNA-binding bromodomain-containing protein OS=Nicotiana benthamiana OX=4100 PE=2 SV=1	AT2G44430.1 | Symbols:no symbol available | no full name available | Chr2:18333603-18336165 FORWARD LENGTH=646
Nbe.v1.1.chr01g17990.1	HC	Nbe.v1.s00160	63371354	63372585	-	uncharacterized protein LOC107814294	Nicotiana tabacum	LOC107814294	tr|A0A1S4C293|A0A1S4C293_TOBAC uncharacterized protein LOC107814294 OS=Nicotiana tabacum OX=4097 GN=LOC107814294 PE=4 SV=1	No_hits
Nbe.v1.1.chr01g18010.1	HC	Nbe.v1.s00160	63393017	63393388	-	uncharacterized protein LOC107819194	Nicotiana tabacum	LOC107819194	tr|A0A1S4CHT9|A0A1S4CHT9_TOBAC uncharacterized protein LOC107819194 OS=Nicotiana tabacum OX=4097 GN=LOC107819194 PE=4 SV=1	No_hits
Nbe.v1.1.chr01g18020.1	HC	Nbe.v1.s00160	63497336	63519114	+	proline-rich receptor-like protein kinase PERK8 isoform X1	Nicotiana tabacum	LOC107819196	tr|A0A1S4CID4|A0A1S4CID4_TOBAC proline-rich receptor-like protein kinase PERK8 isoform X1 OS=Nicotiana tabacum OX=4097 GN=LOC107819196 PE=4 SV=1	AT2G32840.1 | Symbols:no symbol available | no full name available | Chr2:13933101-13934836 REVERSE LENGTH=337
Nbe.v1.1.chr01g18030.1	HC	Nbe.v1.s00160	63551762	63553921	-	Homeobox-leucine zipper protein hat14	Nicotiana attenuata	HAT14_0	tr|A0A1J6ISE8|A0A1J6ISE8_NICAT Homeobox-leucine zipper protein hat14 OS=Nicotiana attenuata OX=49451 GN=HAT14_0 PE=4 SV=1	AT5G06710.1 | Symbols:HAT14 | homeobox from Arabidopsis thaliana | Chr5:2068305-2070284 REVERSE LENGTH=336
Nbe.v1.1.chr01g18050.1	HC	Nbe.v1.s00160	63747137	63748390	-	E3 ubiquitin-protein ligase RMA	Nicotiana tabacum	LOC107778029	tr|A0A1S3YN58|A0A1S3YN58_TOBAC E3 ubiquitin-protein ligase RMA OS=Nicotiana tabacum OX=4097 GN=LOC107778029 PE=4 SV=1	AT2G44410.1 | Symbols:no symbol available | no full name available | Chr2:18328873-18330114 FORWARD LENGTH=413
Nbe.v1.1.chr01g18060.1	HC	Nbe.v1.s00160	63812835	63814209	-	DC1 domain-containing protein	Nicotiana attenuata	A4A49_31549	tr|A0A314L9L0|A0A314L9L0_NICAT DC1 domain-containing protein OS=Nicotiana attenuata OX=49451 GN=A4A49_31549 PE=4 SV=1	AT2G27660.1 | Symbols:no symbol available | no full name available | Chr2:11798694-11800850 REVERSE LENGTH=718
Nbe.v1.1.chr01g18070.1	HC	Nbe.v1.s00160	63852997	63853572	+	uncharacterized protein LOC107811593	Nicotiana tabacum	LOC107811593	tr|A0A1S4BTC4|A0A1S4BTC4_TOBAC uncharacterized protein LOC107811593 OS=Nicotiana tabacum OX=4097 GN=LOC107811593 PE=4 SV=1	AT2G44380.1 | Symbols:no symbol available | no full name available | Chr2:18323590-18324333 REVERSE LENGTH=247
Nbe.v1.1.chr01g18080.1	HC	Nbe.v1.s00160	63882950	63884191	+	DC1 domain-containing protein	Nicotiana attenuata	A4A49_18451	tr|A0A314L9C4|A0A314L9C4_NICAT DC1 domain-containing protein OS=Nicotiana attenuata OX=49451 GN=A4A49_18451 PE=4 SV=1	AT2G44380.1 | Symbols:no symbol available | no full name available | Chr2:18323590-18324333 REVERSE LENGTH=247
Nbe.v1.1.chr01g18090.1	HC	Nbe.v1.s00160	63932788	63933045	+	uncharacterized protein LOC107783130	Nicotiana tabacum	LOC107783130	tr|A0A1S3Z5C2|A0A1S3Z5C2_TOBAC uncharacterized protein LOC107783130 OS=Nicotiana tabacum OX=4097 GN=LOC107783130 PE=4 SV=1	No_hits
Nbe.v1.1.chr01g18110.1	HC	Nbe.v1.s00160	63938009	63938782	+	uncharacterized protein LOC107825342	Nicotiana tabacum	LOC107825342	tr|A0A1S4D2L6|A0A1S4D2L6_TOBAC uncharacterized protein LOC107825342 OS=Nicotiana tabacum OX=4097 GN=LOC107825342 PE=4 SV=1	AT2G44380.1 | Symbols:no symbol available | no full name available | Chr2:18323590-18324333 REVERSE LENGTH=247
Nbe.v1.1.chr01g18120.1	HC	Nbe.v1.s00160	63967068	63967814	+	uncharacterized protein LOC107783131	Nicotiana tabacum	LOC107783131	tr|A0A1S3Z5V3|A0A1S3Z5V3_TOBAC uncharacterized protein LOC107783131 OS=Nicotiana tabacum OX=4097 GN=LOC107783131 PE=4 SV=1	AT2G44380.1 | Symbols:no symbol available | no full name available | Chr2:18323590-18324333 REVERSE LENGTH=247
Nbe.v1.1.chr01g18130.1	HC	Nbe.v1.s00160	63993230	63993988	+	DC1 domain-containing protein	Nicotiana attenuata	A4A49_39761	tr|A0A1J6JQ32|A0A1J6JQ32_NICAT DC1 domain-containing protein OS=Nicotiana attenuata OX=49451 GN=A4A49_39761 PE=4 SV=1	AT2G44380.1 | Symbols:no symbol available | no full name available | Chr2:18323590-18324333 REVERSE LENGTH=247
Nbe.v1.1.chr01g18140.1	HC	Nbe.v1.s00160	64000575	64001344	-	uncharacterized protein LOC107812892	Nicotiana tabacum	LOC107812892	tr|A0A1S4BXC6|A0A1S4BXC6_TOBAC uncharacterized protein LOC107812892 OS=Nicotiana tabacum OX=4097 GN=LOC107812892 PE=4 SV=1	AT5G19900.5 | Symbols:no symbol available | no full name available | Chr5:6728561-6730045 REVERSE LENGTH=494
Nbe.v1.1.chr01g18150.1	HC	Nbe.v1.s00160	64002894	64029290	-	1,3-beta-glucan synthase	Nicotiana tabacum	LOC107779256	tr|A0A1S3YSE1|A0A1S3YSE1_TOBAC 1,3-beta-glucan synthase OS=Nicotiana tabacum OX=4097 GN=LOC107779256 PE=3 SV=1	AT2G31960.5 | Symbols:GSL03,ATGSL3,ATGSL03 | glucan synthase-like 3 | Chr2:13589545-13600066 FORWARD LENGTH=1950
Nbe.v1.1.chr01g18160.1	HC	Nbe.v1.s00160	64034647	64038319	+	GBF-interacting protein 1 N-terminal domain-containing protein	Nicotiana attenuata	A4A49_26698	tr|A0A314LFL1|A0A314LFL1_NICAT GBF-interacting protein 1 N-terminal domain-containing protein OS=Nicotiana attenuata OX=49451 GN=A4A49_26698 PE=4 SV=1	AT5G19330.2 | Symbols:ARIA | ARM repeat protein interacting with ABF2 | Chr5:6508300-6512701 REVERSE LENGTH=636
Nbe.v1.1.chr01g18170.1	HC	Nbe.v1.s00160	64081978	64082863	-	Non-LTR retrolelement reverse transcriptase	Solanum tuberosum	-	tr|M1CN18|M1CN18_SOLTU Non-LTR retrolelement reverse transcriptase OS=Solanum tuberosum OX=4113 PE=4 SV=1	No_hits
Nbe.v1.1.chr01g18180.1	HC	Nbe.v1.s00160	64094208	64101852	-	Citrate synthase	Nicotiana sylvestris	LOC104240548	tr|A0A1U7XS13|A0A1U7XS13_NICSY Citrate synthase OS=Nicotiana sylvestris OX=4096 GN=LOC104240548 PE=3 SV=1	AT2G44350.4 | Symbols:ATCS,CSY4 | CITRATE SYNTHASE 4 | Chr2:18316673-18320524 FORWARD LENGTH=473
Nbe.v1.1.chr01g18190.1	HC	Nbe.v1.s00160	64141165	64145806	+	GTP 3',8-cyclase	Nicotiana sylvestris	LOC104222058	tr|A0A1U7W2W3|A0A1U7W2W3_NICSY GTP 3',8-cyclase OS=Nicotiana sylvestris OX=4096 GN=LOC104222058 PE=3 SV=1	AT2G31955.5 | Symbols:CNX2 | cofactor of nitrate reductase and xanthine dehydrogenase 2 | Chr2:13584635-13586484 REVERSE LENGTH=390
Nbe.v1.1.chr01g18210.1	HC	Nbe.v1.s00160	64362261	64362980	+	uncharacterized protein LOC104226481	Nicotiana sylvestris	LOC104226481	tr|A0A1U7WQ29|A0A1U7WQ29_NICSY uncharacterized protein LOC104226481 OS=Nicotiana sylvestris OX=4096 GN=LOC104226481 PE=4 SV=1	No_hits
Nbe.v1.1.chr01g18220.1	HC	Nbe.v1.s00160	64397698	64398117	-	EF-hand domain-containing protein	Nicotiana attenuata	A4A49_42242	tr|A0A1J6JF76|A0A1J6JF76_NICAT EF-hand domain-containing protein OS=Nicotiana attenuata OX=49451 GN=A4A49_42242 PE=4 SV=1	AT2G44310.1 | Symbols:no symbol available | no full name available | Chr2:18309285-18309713 FORWARD LENGTH=142
Nbe.v1.1.chr01g18230.1	HC	Nbe.v1.s00160	64448837	64450381	-	AAA-ATPase At4g25835-like	Nicotiana tabacum	LOC107820818	tr|A0A1S4CNV3|A0A1S4CNV3_TOBAC AAA-ATPase At4g25835-like OS=Nicotiana tabacum OX=4097 GN=LOC107820818 PE=3 SV=1	AT4G25835.1 | Symbols:no symbol available | no full name available | Chr4:13136117-13137637 FORWARD LENGTH=506
Nbe.v1.1.chr01g18250.1	HC	Nbe.v1.s00160	64493977	64494762	+	V-type proton atpase subunit d	Nicotiana attenuata	VHA-D_0	tr|A0A1J6IRP8|A0A1J6IRP8_NICAT V-type proton atpase subunit d OS=Nicotiana attenuata OX=49451 GN=VHA-D_0 PE=3 SV=1	AT3G58730.1 | Symbols:no symbol available | no full name available | Chr3:21718495-21719280 REVERSE LENGTH=261
Nbe.v1.1.chr01g18260.1	HC	Nbe.v1.s00160	64498021	64498617	-	Uncharacterized protein (Fragment)	Nicotiana attenuata	A4A49_57187	tr|A0A1J6KDE2|A0A1J6KDE2_NICAT Uncharacterized protein (Fragment) OS=Nicotiana attenuata OX=49451 GN=A4A49_57187 PE=4 SV=1	No_hits
Nbe.v1.1.chr01g18310.1	HC	Nbe.v1.s00160	64658776	64660035	+	protein YLS3-like isoform X1	Nicotiana tabacum	LOC107780894	tr|A0A1S3YY41|A0A1S3YY41_TOBAC protein YLS3-like isoform X1 OS=Nicotiana tabacum OX=4097 GN=LOC107780894 PE=3 SV=1	AT2G44290.1 | Symbols:no symbol available | no full name available | Chr2:18305418-18306202 REVERSE LENGTH=205
Nbe.v1.1.chr01g18320.1	HC	Nbe.v1.s00160	64720697	64730589	+	Major facilitator superfamily domain-containing protein 12	Nicotiana attenuata	A4A49_36723	tr|A0A1J6JWE8|A0A1J6JWE8_NICAT Major facilitator superfamily domain-containing protein 12 OS=Nicotiana attenuata OX=49451 GN=A4A49_36723 PE=3 SV=1	AT3G60070.5 | Symbols:no symbol available | no full name available | Chr3:22183572-22185941 REVERSE LENGTH=458
Nbe.v1.1.chr01g18330.1	HC	Nbe.v1.s00160	64742093	64749410	+	Serine/threonine-protein phosphatase	Nicotiana attenuata	NPP5	tr|A0A314L709|A0A314L709_NICAT Serine/threonine-protein phosphatase OS=Nicotiana attenuata OX=49451 GN=NPP5 PE=3 SV=1	AT2G42500.1 | Symbols:PP2A-3 | protein phosphatase 2A-3 | Chr2:17698099-17701226 REVERSE LENGTH=313
Nbe.v1.1.chr01g18340.1	HC	Nbe.v1.s00160	64751787	64753022	-	Short-chain dehydrogenase reductase 3b (Fragment)	Nicotiana attenuata	SDR3B_2	tr|A0A1J6JU53|A0A1J6JU53_NICAT Short-chain dehydrogenase reductase 3b (Fragment) OS=Nicotiana attenuata OX=49451 GN=SDR3B_2 PE=4 SV=1	AT3G29250.2 | Symbols:AtSDR4,SDR4 | short-chain dehydrogenase reductase 4 | Chr3:11193767-11194840 REVERSE LENGTH=260
Nbe.v1.1.chr01g18350.1	HC	Nbe.v1.s00160	64792945	64798027	+	uncharacterized protein LOC107808967 isoform X1	Nicotiana tabacum	LOC107808967	tr|A0A1S4BJQ0|A0A1S4BJQ0_TOBAC uncharacterized protein LOC107808967 isoform X1 OS=Nicotiana tabacum OX=4097 GN=LOC107808967 PE=4 SV=1	AT2G31920.1 | Symbols:no symbol available | no full name available | Chr2:13574053-13576367 REVERSE LENGTH=585
Nbe.v1.1.chr01g18360.1	HC	Nbe.v1.s00160	64800054	64803432	-	protein UPSTREAM OF FLC isoform X3	Nicotiana sylvestris	LOC104239700	tr|A0A1U7XPA1|A0A1U7XPA1_NICSY protein UPSTREAM OF FLC isoform X3 OS=Nicotiana sylvestris OX=4096 GN=LOC104239700 PE=3 SV=1	AT1G05577.1 | Symbols:no symbol available | no full name available | Chr1:1662643-1664288 REVERSE LENGTH=372
Nbe.v1.1.chr01g18380.1	HC	Nbe.v1.s00160	64823239	64826758	-	ATP-dependent 6-phosphofructokinase	Nicotiana attenuata	PFK3_2	tr|A0A1J6I450|A0A1J6I450_NICAT ATP-dependent 6-phosphofructokinase OS=Nicotiana attenuata OX=49451 GN=PFK3_2 PE=3 SV=1	AT4G26270.1 | Symbols:PFK3 | phosphofructokinase 3 | Chr4:13301094-13304030 REVERSE LENGTH=489
Nbe.v1.1.chr01g18390.1	HC	Nbe.v1.s00160	64860996	64861900	+	ubiquitin carboxyl-terminal hydrolase 15-like	Nicotiana tabacum	LOC107821165	tr|A0A1S4CQ24|A0A1S4CQ24_TOBAC ubiquitin carboxyl-terminal hydrolase 15-like OS=Nicotiana tabacum OX=4097 GN=LOC107821165 PE=4 SV=1	No_hits
Nbe.v1.1.chr01g18400.1	HC	Nbe.v1.s00160	64895793	64904107	-	uncharacterized protein LOC104240380	Nicotiana sylvestris	LOC104240380	tr|A0A1U7Y2Q9|A0A1U7Y2Q9_NICSY uncharacterized protein LOC104240380 OS=Nicotiana sylvestris OX=4096 GN=LOC104240380 PE=4 SV=1	AT2G44260.1 | Symbols:no symbol available | no full name available | Chr2:18295988-18297739 FORWARD LENGTH=553
Nbe.v1.1.chr01g18410.1	HC	Nbe.v1.s00160	64924815	64928982	-	uncharacterized protein LOC104224096	Nicotiana sylvestris	LOC104224096	tr|A0A1U7WH58|A0A1U7WH58_NICSY uncharacterized protein LOC104224096 OS=Nicotiana sylvestris OX=4096 GN=LOC104224096 PE=4 SV=1	No_hits
Nbe.v1.1.chr01g18420.1	HC	Nbe.v1.s00160	64929451	64930084	-	No_hits	#	#	No_hits	No_hits
Nbe.v1.1.chr01g18430.1	HC	Nbe.v1.s00160	65060883	65068109	+	Beta-hexosaminidase	Nicotiana benthamiana	HEXO2	tr|A0A813M2E5|A0A813M2E5_NICBE Beta-hexosaminidase OS=Nicotiana benthamiana OX=4100 GN=HEXO2 PE=2 SV=1	AT1G05590.3 | Symbols:HEXO2,ATHEX3 | beta-hexosaminidase 2,BETA-HEXOSAMINIDASE 3 | Chr1:1669871-1671686 FORWARD LENGTH=580
Nbe.v1.1.chr01g18440.1	HC	Nbe.v1.s00160	65070989	65071781	+	Non-specific lipid-transfer protein	Nicotiana attenuata	NLTP_10	tr|A0A314L969|A0A314L969_NICAT Non-specific lipid-transfer protein OS=Nicotiana attenuata OX=49451 GN=NLTP_10 PE=3 SV=1	AT5G59310.1 | Symbols:LTP4 | lipid transfer protein 4 | Chr5:23925296-23925772 REVERSE LENGTH=112
Nbe.v1.1.chr01g18460.1	HC	Nbe.v1.s00160	65175282	65177125	-	Cytochrome p450 cyp72a219	Nicotiana attenuata	C7A29_11	tr|A0A314L951|A0A314L951_NICAT Cytochrome p450 cyp72a219 OS=Nicotiana attenuata OX=49451 GN=C7A29_11 PE=3 SV=1	AT3G14630.1 | Symbols:CYP72A9 | "cytochrome P450, family 72, subfamily A, polypeptide 9" | Chr3:4917498-4919409 FORWARD LENGTH=508
Nbe.v1.1.chr01g18470.1	HC	Nbe.v1.s00160	65198069	65200630	-	Cytochrome p450 cyp72a219	Nicotiana attenuata	C7A29_11	tr|A0A314L951|A0A314L951_NICAT Cytochrome p450 cyp72a219 OS=Nicotiana attenuata OX=49451 GN=C7A29_11 PE=3 SV=1	AT3G14690.1 | Symbols:CYP72A15 | "cytochrome P450, family 72, subfamily A, polypeptide 15" | Chr3:4937410-4939310 FORWARD LENGTH=512
Nbe.v1.1.chr01g18480.1	HC	Nbe.v1.s00160	65213075	65220922	-	Putative secologanin synthase-like	Solanum chacoense	-	tr|A0A0V0IEI1|A0A0V0IEI1_SOLCH Putative secologanin synthase-like OS=Solanum chacoense OX=4108 PE=3 SV=1	AT3G14620.1 | Symbols:CYP72A8 | "cytochrome P450, family 72, subfamily A, polypeptide 8" | Chr3:4914978-4916853 FORWARD LENGTH=515
Nbe.v1.1.chr01g18490.1	HC	Nbe.v1.s00160	65302446	65302871	+	Cytochrome p450 cyp72a219	Nicotiana attenuata	C7A29_4	tr|A0A1J6IW63|A0A1J6IW63_NICAT Cytochrome p450 cyp72a219 OS=Nicotiana attenuata OX=49451 GN=C7A29_4 PE=3 SV=1	AT3G14610.1 | Symbols:CYP72A7 | "cytochrome P450, family 72, subfamily A, polypeptide 7" | Chr3:4912565-4914503 FORWARD LENGTH=512
Nbe.v1.1.chr01g18500.1	HC	Nbe.v1.s00160	65350244	65350591	+	Non-specific lipid-transfer protein 1	Nicotiana attenuata	LTP	tr|A0A1J6IUD7|A0A1J6IUD7_NICAT Non-specific lipid-transfer protein 1 OS=Nicotiana attenuata OX=49451 GN=LTP PE=3 SV=1	AT3G08770.1 | Symbols:LTP6 | lipid transfer protein 6 | Chr3:2664349-2664784 REVERSE LENGTH=113
Nbe.v1.1.chr01g18510.1	HC	Nbe.v1.s00160	65372180	65373438	-	Uncharacterized protein	Nicotiana attenuata	A4A49_07321	tr|A0A1J6IF33|A0A1J6IF33_NICAT Uncharacterized protein OS=Nicotiana attenuata OX=49451 GN=A4A49_07321 PE=4 SV=1	No_hits
Nbe.v1.1.chr01g18520.1	HC	Nbe.v1.s00160	65374531	65376866	-	uncharacterized protein LOC107790875	Nicotiana tabacum	LOC107790875	tr|A0A1S3ZV79|A0A1S3ZV79_TOBAC uncharacterized protein LOC107790875 OS=Nicotiana tabacum OX=4097 GN=LOC107790875 PE=4 SV=1	AT1G55360.1 | Symbols:no symbol available | no full name available | Chr1:20666526-20668502 REVERSE LENGTH=422
Nbe.v1.1.chr01g18530.1	HC	Nbe.v1.s00160	65412596	65413027	+	uncharacterized protein LOC107813241	Nicotiana tabacum	LOC107813241	tr|A0A1S4BYQ6|A0A1S4BYQ6_TOBAC uncharacterized protein LOC107813241 OS=Nicotiana tabacum OX=4097 GN=LOC107813241 PE=4 SV=1	No_hits
Nbe.v1.1.chr01g18560.1	HC	Nbe.v1.s00160	65515435	65521613	-	Peroxidase	Nicotiana tabacum	LOC107783272	tr|A0A1S3Z5V7|A0A1S3Z5V7_TOBAC Peroxidase OS=Nicotiana tabacum OX=4097 GN=LOC107783272 PE=3 SV=1	AT4G33870.1 | Symbols:no symbol available | no full name available | Chr4:16234670-16236492 REVERSE LENGTH=404
Nbe.v1.1.chr01g18570.1	HC	Nbe.v1.s00160	65547892	65550990	-	Pentatricopeptide repeat-containing protein	Nicotiana attenuata	PCMP-H42_6	tr|A0A314LAL6|A0A314LAL6_NICAT Pentatricopeptide repeat-containing protein OS=Nicotiana attenuata OX=49451 GN=PCMP-H42_6 PE=3 SV=1	AT1G16480.1 | Symbols:no symbol available | no full name available | Chr1:5625843-5628656 REVERSE LENGTH=937
Nbe.v1.1.chr01g18590.1	HC	Nbe.v1.s00160	65649404	65661824	+	Myosin XI-F	Nicotiana benthamiana	-	tr|B0CN60|B0CN60_NICBE Myosin XI-F OS=Nicotiana benthamiana OX=4100 PE=2 SV=1	AT2G31900.4 | Symbols:ATXIF,XIF,ATMYO5 | myosin-like protein XIF,MYOSIN 5,MYOSIN XI F | Chr2:13560760-13569623 REVERSE LENGTH=1556
Nbe.v1.1.chr01g18600.1	HC	Nbe.v1.s00160	65664109	65668640	-	Annexin d4	Nicotiana attenuata	ANN4_2	tr|A0A314L8K6|A0A314L8K6_NICAT Annexin d4 OS=Nicotiana attenuata OX=49451 GN=ANN4_2 PE=4 SV=1	AT2G38750.1 | Symbols:AtANN4,ANNAT4 | annexin 4 | Chr2:16196582-16198431 REVERSE LENGTH=319
Nbe.v1.1.chr01g18610.1	HC	Nbe.v1.s00160	65674620	65677393	+	Annexin	Nicotiana attenuata	ANN3_2	tr|A0A314L976|A0A314L976_NICAT Annexin OS=Nicotiana attenuata OX=49451 GN=ANN3_2 PE=3 SV=1	AT2G38760.1 | Symbols:ANNAT3,ANN3,AtANN3 | ANNEXIN 3,annexin 3 | Chr2:16201086-16202490 FORWARD LENGTH=321
Nbe.v1.1.chr01g18620.1	HC	Nbe.v1.s00160	65686203	65694661	+	UTP--glucose-1-phosphate uridylyltransferase	Nicotiana tabacum	LOC107819480	tr|A0A1S4CIS2|A0A1S4CIS2_TOBAC UTP--glucose-1-phosphate uridylyltransferase OS=Nicotiana tabacum OX=4097 GN=LOC107819480 PE=3 SV=1	AT3G03250.1 | Symbols:AtUGP1,UGP,UGP1 | UDP-glucose pyrophosphorylase,UDP-GLUCOSE PYROPHOSPHORYLASE 1 | Chr3:749761-754014 REVERSE LENGTH=469
Nbe.v1.1.chr01g18630.1	HC	Nbe.v1.s00160	65695836	65696126	+	50S ribosomal protein L3, chloroplastic-like	Coffea arabica	LOC113732139	tr|A0A6P6WEQ5|A0A6P6WEQ5_COFAR 50S ribosomal protein L3, chloroplastic-like OS=Coffea arabica OX=13443 GN=LOC113732139 PE=3 SV=1	No_hits
Nbe.v1.1.chr01g18640.1	HC	Nbe.v1.s00160	65696484	65697324	-	Putative 3-hydroxyisobutyrate dehydrogenase-like 3, mitochondrial	Nicotiana attenuata	A4A49_31459	tr|A0A314LBH2|A0A314LBH2_NICAT Putative 3-hydroxyisobutyrate dehydrogenase-like 3, mitochondrial OS=Nicotiana attenuata OX=49451 GN=A4A49_31459 PE=4 SV=1	AT1G71170.1 | Symbols:no symbol available | no full name available | Chr1:26830673-26831572 FORWARD LENGTH=299
Nbe.v1.1.chr01g18650.1	HC	Nbe.v1.s00160	65698532	65699374	-	probable 3-hydroxyisobutyrate dehydrogenase-like 2, mitochondrial	Nicotiana tabacum	LOC107819482	tr|A0A1S4CJH3|A0A1S4CJH3_TOBAC probable 3-hydroxyisobutyrate dehydrogenase-like 2, mitochondrial OS=Nicotiana tabacum OX=4097 GN=LOC107819482 PE=4 SV=1	AT1G71170.1 | Symbols:no symbol available | no full name available | Chr1:26830673-26831572 FORWARD LENGTH=299
Nbe.v1.1.chr01g18660.1	HC	Nbe.v1.s00160	65721136	65725507	-	chromo domain protein LHP1-like	Nicotiana tabacum	LOC107765019	tr|A0A1S3XGV8|A0A1S3XGV8_TOBAC chromo domain protein LHP1-like OS=Nicotiana tabacum OX=4097 GN=LOC107765019 PE=4 SV=1	AT5G17690.1 | Symbols:TFL2,LHP1,AtLHP1 | LIKE HETEROCHROMATIN PROTEIN 1,TERMINAL FLOWER 2 | Chr5:5827504-5829537 REVERSE LENGTH=445
Nbe.v1.1.chr01g18690.1	HC	Nbe.v1.s00160	65789764	65790155	+	uncharacterized protein LOC107777904	Nicotiana tabacum	LOC107777904	tr|A0A1S3YN87|A0A1S3YN87_TOBAC uncharacterized protein LOC107777904 OS=Nicotiana tabacum OX=4097 GN=LOC107777904 PE=4 SV=1	AT2G24960.1 | Symbols:no symbol available | no full name available | Chr2:10617263-10620034 FORWARD LENGTH=797
Nbe.v1.1.chr01g18700.1	HC	Nbe.v1.s00160	65791527	65791878	+	Putative nuclease HARBI1	Cinnamomum micranthum f. kanehirae	CKAN_00937800	tr|A0A3S3MIR0|A0A3S3MIR0_9MAGN Putative nuclease HARBI1 OS=Cinnamomum micranthum f. kanehirae OX=337451 GN=CKAN_00937800 PE=3 SV=1	AT5G41980.1 | Symbols:no symbol available | no full name available | Chr5:16793765-16794889 FORWARD LENGTH=374
Nbe.v1.1.chr01g18710.1	HC	Nbe.v1.s00160	65801497	65809641	+	2-methoxy-6-polyprenyl-1,4-benzoquinol methylase, mitochondrial	Nicotiana attenuata	COQ5_0	tr|A0A314KW86|A0A314KW86_NICAT 2-methoxy-6-polyprenyl-1,4-benzoquinol methylase, mitochondrial OS=Nicotiana attenuata OX=49451 GN=COQ5_0 PE=3 SV=1	AT5G57300.4 | Symbols:no symbol available | no full name available | Chr5:23208705-23210611 REVERSE LENGTH=288
Nbe.v1.1.chr01g18720.1	HC	Nbe.v1.s00160	65810887	65815737	+	tRNA (Guanine-N(7)-)-methyltransferase-like isoform X2	Nicotiana tabacum	LOC107787276	tr|A0A1S3ZJ39|A0A1S3ZJ39_TOBAC tRNA (Guanine-N(7)-)-methyltransferase-like isoform X2 OS=Nicotiana tabacum OX=4097 GN=LOC107787276 PE=4 SV=1	AT5G17660.1 | Symbols:no symbol available | no full name available | Chr5:5818778-5820811 REVERSE LENGTH=312
Nbe.v1.1.chr01g18740.1	HC	Nbe.v1.s00160	65830858	65832716	+	glycine-rich protein A3-like	Nicotiana tabacum	LOC107787275	tr|A0A1S3ZIK7|A0A1S3ZIK7_TOBAC glycine-rich protein A3-like OS=Nicotiana tabacum OX=4097 GN=LOC107787275 PE=4 SV=1	No_hits
Nbe.v1.1.chr01g18750.1	HC	Nbe.v1.s00160	65886899	65888092	+	F-boxkelch-repeat protein	Nicotiana attenuata	A4A49_06855	tr|A0A314KVP0|A0A314KVP0_NICAT F-boxkelch-repeat protein OS=Nicotiana attenuata OX=49451 GN=A4A49_06855 PE=4 SV=1	AT4G12560.3 | Symbols:CPR30,CPR1 | CONSTITUTIVE EXPRESSER OF PR GENES 1,CONSTITUTIVE EXPRESSER OF PR GENES 30 | Chr4:7441815-7443157 FORWARD LENGTH=413
Nbe.v1.1.chr01g18780.1	HC	Nbe.v1.s00160	65959912	65961361	+	Uncharacterized protein	Nicotiana attenuata	A4A49_19611	tr|A0A314KRQ0|A0A314KRQ0_NICAT Uncharacterized protein OS=Nicotiana attenuata OX=49451 GN=A4A49_19611 PE=4 SV=1	AT5G17640.1 | Symbols:ASG1 | Abiotic Stress Gene 1 | Chr5:5811047-5812429 REVERSE LENGTH=432
Nbe.v1.1.chr01g18790.1	HC	Nbe.v1.s00160	65962388	65969221	-	uncharacterized protein LOC104234714 isoform X5	Nicotiana sylvestris	LOC104234714	tr|A0A1U7XAE9|A0A1U7XAE9_NICSY uncharacterized protein LOC104234714 isoform X5 OS=Nicotiana sylvestris OX=4096 GN=LOC104234714 PE=4 SV=1	No_hits
Nbe.v1.1.chr01g18800.1	HC	Nbe.v1.s00160	65983103	65985523	+	protein NUCLEAR FUSION DEFECTIVE 4-like	Nicotiana tabacum	LOC107810322	tr|A0A1S4BNY6|A0A1S4BNY6_TOBAC protein NUCLEAR FUSION DEFECTIVE 4-like OS=Nicotiana tabacum OX=4097 GN=LOC107810322 PE=3 SV=1	AT4G19450.2 | Symbols:no symbol available | no full name available | Chr4:10606538-10608671 FORWARD LENGTH=414
Nbe.v1.1.chr01g18810.1	HC	Nbe.v1.s00160	65985697	65986625	+	protein NUCLEAR FUSION DEFECTIVE 4-like	Nicotiana tabacum	LOC107810322	tr|A0A1S4BNY6|A0A1S4BNY6_TOBAC protein NUCLEAR FUSION DEFECTIVE 4-like OS=Nicotiana tabacum OX=4097 GN=LOC107810322 PE=3 SV=1	AT5G45275.1 | Symbols:no symbol available | no full name available | Chr5:18334476-18337240 REVERSE LENGTH=570
Nbe.v1.1.chr01g18820.1	HC	Nbe.v1.s00160	65987816	65992099	-	B3 domain-containing protein	Nicotiana attenuata	A4A49_57018	tr|A0A314KJF1|A0A314KJF1_NICAT B3 domain-containing protein OS=Nicotiana attenuata OX=49451 GN=A4A49_57018 PE=4 SV=1	No_hits
Nbe.v1.1.chr01g18840.1	HC	Nbe.v1.s00160	66009927	66010718	-	No_hits	#	#	No_hits	No_hits
Nbe.v1.1.chr01g18850.1	HC	Nbe.v1.s00160	66023301	66024572	-	xylulose 5-phosphate/phosphate translocator, chloroplastic-like	Nicotiana tabacum	LOC107759817	tr|A0A1S3X094|A0A1S3X094_TOBAC xylulose 5-phosphate/phosphate translocator, chloroplastic-like OS=Nicotiana tabacum OX=4097 GN=LOC107759817 PE=4 SV=1	AT5G17630.1 | Symbols:no symbol available | no full name available | Chr5:5809475-5810728 FORWARD LENGTH=417
Nbe.v1.1.chr01g18860.1	HC	Nbe.v1.s00160	66039906	66068497	+	Aspartic proteinase cdr1	Phtheirospermum japonicum	PHJA_001535500	tr|A0A830C6Y6|A0A830C6Y6_9LAMI Aspartic proteinase cdr1 OS=Phtheirospermum japonicum OX=374723 GN=PHJA_001535500 PE=3 SV=1	AT5G17620.1 | Symbols:AUG7 | augmin subunit 7 | Chr5:5805934-5808455 REVERSE LENGTH=329
Nbe.v1.1.chr01g18870.1	HC	Nbe.v1.s00160	66080984	66081343	-	Uncharacterized protein	Nicotiana attenuata	A4A49_28860	tr|A0A314KJB9|A0A314KJB9_NICAT Uncharacterized protein OS=Nicotiana attenuata OX=49451 GN=A4A49_28860 PE=4 SV=1	No_hits
Nbe.v1.1.chr01g18890.1	HC	Nbe.v1.s00160	66128050	66149753	+	chaperone protein dnaJ 1, mitochondrial isoform X1	Nicotiana tabacum	LOC107785638	tr|A0A1S3ZDE4|A0A1S3ZDE4_TOBAC chaperone protein dnaJ 1, mitochondrial isoform X1 OS=Nicotiana tabacum OX=4097 GN=LOC107785638 PE=3 SV=1	AT1G28210.2 | Symbols:ATJ1,AtDjB1 | | Chr1:9854598-9859977 FORWARD LENGTH=427
Nbe.v1.1.chr01g18900.1	HC	Nbe.v1.s00160	66402823	66404936	+	pentatricopeptide repeat-containing protein At5g27460-like	Nicotiana tabacum	LOC107816087	tr|A0A1S4C8G0|A0A1S4C8G0_TOBAC pentatricopeptide repeat-containing protein At5g27460-like OS=Nicotiana tabacum OX=4097 GN=LOC107816087 PE=4 SV=1	AT5G27460.1 | Symbols:no symbol available | no full name available | Chr5:9693262-9694815 REVERSE LENGTH=491
Nbe.v1.1.chr01g18910.1	HC	Nbe.v1.s00160	66406887	66407672	-	glutathione transferase	Nicotiana tabacum	LOC107816088	tr|A0A1S4C815|A0A1S4C815_TOBAC glutathione transferase OS=Nicotiana tabacum OX=4097 GN=LOC107816088 PE=3 SV=1	AT2G29420.1 | Symbols:GST25,ATGSTU7,GSTU7 | glutathione S-transferase tau 7,GLUTATHIONE S-TRANSFERASE 25 | Chr2:12618111-12618871 REVERSE LENGTH=227
Nbe.v1.1.chr01g18920.1	HC	Nbe.v1.s00160	66408916	66415048	-	phosphoribosylaminoimidazolesuccinocarboxamide synthase	Nicotiana attenuata	PUR7	tr|A0A1J6K297|A0A1J6K297_NICAT phosphoribosylaminoimidazolesuccinocarboxamide synthase OS=Nicotiana attenuata OX=49451 GN=PUR7 PE=3 SV=1	AT3G21110.3 | Symbols:PURC,ATPURC,PUR7 | PURIN C,purin 7 | Chr3:7402696-7405273 REVERSE LENGTH=411
Nbe.v1.1.chr01g18940.1	HC	Nbe.v1.s00160	66475099	66476606	+	BnaA02g35440D protein	Brassica napus	BnaA02g35440D	tr|A0A078JHU4|A0A078JHU4_BRANA BnaA02g35440D protein OS=Brassica napus OX=3708 GN=BnaA02g35440D PE=3 SV=1	AT5G56000.1 | Symbols:Hsp81.4,AtHsp90.4 | HEAT SHOCK PROTEIN 90.4,HEAT SHOCK PROTEIN 81.4 | Chr5:22677602-22680067 REVERSE LENGTH=699
Nbe.v1.1.chr01g18950.1	HC	Nbe.v1.s00160	66545878	66551752	+	serine/threonine-protein kinase PEPKR2-like	Nicotiana tabacum	LOC107775360	tr|A0A1S3YEY9|A0A1S3YEY9_TOBAC serine/threonine-protein kinase PEPKR2-like OS=Nicotiana tabacum OX=4097 GN=LOC107775360 PE=3 SV=1	AT1G12680.1 | Symbols:PEPKR2 | phosphoenolpyruvate carboxylase-related kinase 2 | Chr1:4320123-4322269 REVERSE LENGTH=470
Nbe.v1.1.chr01g18960.1	HC	Nbe.v1.s00160	66575782	66576963	-	glutathione transferase	Nicotiana tabacum	LOC107777621	tr|A0A1S3YMK4|A0A1S3YMK4_TOBAC glutathione transferase OS=Nicotiana tabacum OX=4097 GN=LOC107777621 PE=3 SV=1	AT2G29420.1 | Symbols:GST25,ATGSTU7,GSTU7 | glutathione S-transferase tau 7,GLUTATHIONE S-TRANSFERASE 25 | Chr2:12618111-12618871 REVERSE LENGTH=227
Nbe.v1.1.chr01g18970.1	HC	Nbe.v1.s00160	66583934	66586336	-	Uncharacterized protein	Nicotiana attenuata	A4A49_18676	tr|A0A1J6J223|A0A1J6J223_NICAT Uncharacterized protein OS=Nicotiana attenuata OX=49451 GN=A4A49_18676 PE=4 SV=1	No_hits
Nbe.v1.1.chr01g18980.1	HC	Nbe.v1.s00160	66586999	66589020	+	pentatricopeptide repeat-containing protein At4g02750-like	Nicotiana sylvestris	LOC104238099	tr|A0A1U7XUT6|A0A1U7XUT6_NICSY pentatricopeptide repeat-containing protein At4g02750-like OS=Nicotiana sylvestris OX=4096 GN=LOC104238099 PE=4 SV=1	AT4G02750.1 | Symbols:no symbol available | no full name available | Chr4:1221116-1223461 REVERSE LENGTH=781
Nbe.v1.1.chr01g18990.1	HC	Nbe.v1.s00160	66589291	66590820	+	No_hits	#	#	No_hits	No_hits
Nbe.v1.1.chr01g19000.1	HC	Nbe.v1.s00160	66590932	66591384	+	uncharacterized protein LOC107777622	Nicotiana tabacum	LOC107777622	tr|A0A1S3YLM3|A0A1S3YLM3_TOBAC uncharacterized protein LOC107777622 OS=Nicotiana tabacum OX=4097 GN=LOC107777622 PE=4 SV=1	AT5G17590.1 | Symbols:no symbol available | no full name available | Chr5:5797371-5797949 REVERSE LENGTH=192
Nbe.v1.1.chr01g19010.1	HC	Nbe.v1.s00160	66612665	66614280	+	F-boxkelch-repeat protein skip25	Nicotiana attenuata	SKIP25_2	tr|A0A1J6KSR8|A0A1J6KSR8_NICAT F-boxkelch-repeat protein skip25 OS=Nicotiana attenuata OX=49451 GN=SKIP25_2 PE=4 SV=1	AT1G31350.1 | Symbols:KUF1 | KAR-UP F-box 1 | Chr1:11221519-11222706 REVERSE LENGTH=395
Nbe.v1.1.chr01g19020.1	HC	Nbe.v1.s00160	66821047	66826095	-	Uncharacterized protein	Nicotiana attenuata	A4A49_54773	tr|A0A314KNX4|A0A314KNX4_NICAT Uncharacterized protein OS=Nicotiana attenuata OX=49451 GN=A4A49_54773 PE=4 SV=1	No_hits
Nbe.v1.1.chr01g19040.1	HC	Nbe.v1.s00160	66838487	66839156	-	uncharacterized protein LOC107768353	Nicotiana tabacum	LOC107768353	tr|A0A1S3XSY3|A0A1S3XSY3_TOBAC uncharacterized protein LOC107768353 OS=Nicotiana tabacum OX=4097 GN=LOC107768353 PE=4 SV=1	AT1G64850.1 | Symbols:no symbol available | no full name available | Chr1:24096548-24097574 REVERSE LENGTH=162
Nbe.v1.1.chr01g19050.1	HC	Nbe.v1.s00160	66845562	66846209	-	Uncharacterized protein	Nicotiana attenuata	A4A49_03448	tr|A0A1J6IN20|A0A1J6IN20_NICAT Uncharacterized protein OS=Nicotiana attenuata OX=49451 GN=A4A49_03448 PE=4 SV=1	No_hits
Nbe.v1.1.chr01g19060.1	HC	Nbe.v1.s00160	66876553	66877343	+	uncharacterized protein LOC107830002	Nicotiana tabacum	LOC107830002	tr|A0A1S4DI52|A0A1S4DI52_TOBAC uncharacterized protein LOC107830002 OS=Nicotiana tabacum OX=4097 GN=LOC107830002 PE=3 SV=1	No_hits
Nbe.v1.1.chr01g19070.1	HC	Nbe.v1.s00160	66878540	66879421	-	uncharacterized protein LOC104214833	Nicotiana sylvestris	LOC104214833	tr|A0A1U7V903|A0A1U7V903_NICSY uncharacterized protein LOC104214833 OS=Nicotiana sylvestris OX=4096 GN=LOC104214833 PE=4 SV=1	No_hits
Nbe.v1.1.chr01g19090.1	HC	Nbe.v1.s00160	66901169	66903089	-	BTB/POZ domain-containing protein At5g17580-like	Nicotiana sylvestris	LOC104235998	tr|A0A1U7XMF6|A0A1U7XMF6_NICSY BTB/POZ domain-containing protein At5g17580-like OS=Nicotiana sylvestris OX=4096 GN=LOC104235998 PE=3 SV=1	AT5G17580.2 | Symbols:no symbol available | no full name available | Chr5:5795166-5797031 FORWARD LENGTH=563
Nbe.v1.1.chr01g19110.1	HC	Nbe.v1.s00160	66936397	66936678	+	Complex 1 LYR protein	Nicotiana attenuata	A4A49_10107	tr|A0A314KZK9|A0A314KZK9_NICAT Complex 1 LYR protein OS=Nicotiana attenuata OX=49451 GN=A4A49_10107 PE=4 SV=1	AT1G65032.1 | Symbols:no symbol available | no full name available | Chr1:24158895-24159170 REVERSE LENGTH=91
Nbe.v1.1.chr01g19120.1	HC	Nbe.v1.s00160	66990474	66991997	+	Pentatricopeptide repeat-containing protein, chloroplastic	Nicotiana attenuata	PCMP-H12_5	tr|A0A314KY07|A0A314KY07_NICAT Pentatricopeptide repeat-containing protein, chloroplastic OS=Nicotiana attenuata OX=49451 GN=PCMP-H12_5 PE=4 SV=1	AT1G08070.2 | Symbols:EMB3102,OTP82 | EMBRYO DEFECTIVE 3102,ORGANELLE TRANSCRIPT PROCESSING 82 | Chr1:2514374-2516287 REVERSE LENGTH=637
Nbe.v1.1.chr01g19130.1	HC	Nbe.v1.s00160	67019850	67020230	+	uncharacterized protein LOC107791298	Nicotiana tabacum	LOC107791298	tr|A0A1S3ZWV3|A0A1S3ZWV3_TOBAC uncharacterized protein LOC107791298 OS=Nicotiana tabacum OX=4097 GN=LOC107791298 PE=4 SV=1	No_hits
Nbe.v1.1.chr01g19190.1	HC	Nbe.v1.s00160	67070973	67072681	+	transcription factor bHLH91-like	Nicotiana tabacum	LOC107796903	tr|A0A1S4AEW6|A0A1S4AEW6_TOBAC transcription factor bHLH91-like OS=Nicotiana tabacum OX=4097 GN=LOC107796903 PE=4 SV=1	AT2G31210.1 | Symbols:bHLH091 | Basic Helix Loop Helix Protein 91 | Chr2:13296655-13298139 FORWARD LENGTH=428
Nbe.v1.1.chr01g19200.1	HC	Nbe.v1.s00160	67085130	67087505	+	Transcription factor bhlh91	Nicotiana attenuata	BHLH91_1	tr|A0A314KXC4|A0A314KXC4_NICAT Transcription factor bhlh91 OS=Nicotiana attenuata OX=49451 GN=BHLH91_1 PE=4 SV=1	AT2G31210.1 | Symbols:bHLH091 | Basic Helix Loop Helix Protein 91 | Chr2:13296655-13298139 FORWARD LENGTH=428
Nbe.v1.1.chr01g19210.1	HC	Nbe.v1.s00160	67093125	67100040	+	replication factor C subunit 3-like	Nicotiana tabacum	LOC107789168	tr|A0A1S3ZQA3|A0A1S3ZQA3_TOBAC replication factor C subunit 3-like OS=Nicotiana tabacum OX=4097 GN=LOC107789168 PE=4 SV=1	AT5G27740.1 | Symbols:EMB251,EMB161,EMB2775,RFC3 | EMBRYO DEFECTIVE 251,EMBRYO DEFECTIVE 2775,replication factor C 3,EMBRYO DEFECTIVE 161 | Chr5:9823831-9826869 FORWARD LENGTH=354
Nbe.v1.1.chr01g19220.1	HC	Nbe.v1.s00160	67137449	67168526	-	Protein transport protein SEC23	Nicotiana attenuata	A4A49_10102	tr|A0A314KZF6|A0A314KZF6_NICAT Protein transport protein SEC23 OS=Nicotiana attenuata OX=49451 GN=A4A49_10102 PE=3 SV=1	AT2G21630.1 | Symbols:no symbol available | no full name available | Chr2:9250346-9253829 FORWARD LENGTH=761
Nbe.v1.1.chr01g19240.1	HC	Nbe.v1.s00160	67235098	67237927	-	Xyloglucan endotransglucosylase/hydrolase	Nicotiana attenuata	XTH30_2	tr|A0A314LDJ6|A0A314LDJ6_NICAT Xyloglucan endotransglucosylase/hydrolase OS=Nicotiana attenuata OX=49451 GN=XTH30_2 PE=3 SV=1	AT1G32170.1 | Symbols:XTH30,XTR4 | xyloglucan endotransglucosylase/hydrolase 30,xyloglucan endotransglycosylase 4 | Chr1:11575434-11577776 FORWARD LENGTH=343
Nbe.v1.1.chr01g19250.1	HC	Nbe.v1.s00160	67245006	67247245	-	Importin subunit alpha	Nicotiana attenuata	IMA_1	tr|A0A314KKX8|A0A314KKX8_NICAT Importin subunit alpha OS=Nicotiana attenuata OX=49451 GN=IMA_1 PE=4 SV=1	No_hits
[truncated: 83,364 more rows]

## Sheet: Supplementary Table2
Supplementary Table 2. DEG analysis between buffer control and agroinfiltrated leaves.
[truncated: 704 more rows]
